# Supplementary material for: Comment on “Genomic Hypomethylation in the Human Germline Associates with Selective Structural Mutability in the Human Genome”
Source: PLoS Genet. 2013 Feb 28;9(2):e1003332. doi: 10.1371/journal.pgen.1003332 (PMC3585013; doi:10.1371/journal.pgen.1003332)
Supplement: Table S1 — Annotation of 28,441 windows of the human genome used in the study of Li et al. Data were obtained from the UCSC Genome Browser (hg18 assembly, http://genome.ucsc.edu/) or from published studies [7], [10], [12]–[14], [18], with intersections, and where necessary liftovers between genome assemblies, performed using Galaxy (https://main.g2.bx.psu.edu/). (XLSX) [file pgen.1003332.s005.xlsx]

## Sheet: Li et al_Table of 100kb windows
Wiindow coordinate, hg18	chr, hg18	start, hg18	end, hg18	Window size, bp	Methylation Index	Number of HapMap SNPs	Number of mSNPs	Number of CpGs	Number of CpGs with at least one overlapping read	Fraction of CpGs sampled	Mean methylation level for CpGs with at least one overlapping read	Number of CpGs within +/-2kb of CGIs	Number of CpGs >2kb from CGIs	Number of CpGs within +/-2kb of CGIs with at least one overlapping read	Number of CpGs >2kb from CGIs with at least one overlapping read	Fraction of CpGs in window that are located within +/-2kb of CGIs	Fraction of CpGs with at least one overlapping read that are within +/-2kb of CGIs	Mean methylation level of CpGs within +/-2kb of CGIs with at least one overlapping read	Mean methylation level of CpGs located >2kb from CGIs with at least one overlapping read	Total RepeatMasker coverage	Satellite repeat coverage	LINE repeat coverage	SINE repeat coverage	LTR repeat coverage	DNA repeat coverage	Low complexity repeat coverage	Simple repeat repeat coverage	RNA repeat coverage	rRNA repeat coverage	scRNA repeat coverage	srpRNA repeat coverage	snRNA repeat coverage	tRNA repeat coverage	Other repeat coverage	Unknown repeat coverage	Schizophrenia case CNVs	Schizophrenia control CNVs	Conrad et al HapMap CNVs	WTCCC CNVs	McCarrol et al HapMap CNVs	Genes highly expressed in testes	Segmental duplication coverage
chr1:1-100000	chr1	1	100000	99999	9.91e-05	9	1	1121	363	0.323818	0.629823	175	946	26	337	0.156111	0.0716253	0.120047	0.669153	0.448924	0.00842008	0.240822	0.0868209	0.0668907	0.0240802	0.00477005	0.0171602	0	0	0	0	0	0	0	0	0	0	1	0	0	0	0.99534
chr1:100001-167280	chr1	100001	167280	67279		0	0	808	112	0.138614	0.824033	174	634	45	67	0.215347	0.401786	0.890608	0.779317	0.491773	0	0.138052	0.235765	0.0891511	0.0142689	0.00673316	0.00627239	0	0	0	0	0.00153094	0	0	0	0	0	1	0	0	0	1
chr1:217281-257582	chr1	217281	257582	40301	0	1	0	297	114	0.383838	0.519057	0	297	0	114	0	0		0.519057	0.523213	0	0.207513	0.115332	0.183866	0.00253096	0.00181137	0.0122081	0	0	0	0	0	0	0	0	0	0	0	0	0	0	0.999702
chr1:307583-407582	chr1	307583	407582	99999	0	1	0	850	33	0.0388235	0.815	168	682	7	26	0.197647	0.212121	0.857143	0.803653	0.578436	0	0.376034	0.0940409	0.0824908	0.0140001	0.00448005	0.00739007	0	0	0	0	0	0	0	0	0	0	1	0	0	0	1
chr1:407583-461231	chr1	407583	461231	53648		0	0	897	8	0.00891862	0.9375	321	576	3	5	0.35786	0.375	1	0.9	0.48177	0	0.147182	0.122074	0.150816	0.0181367	0.00986057	0.0337012	0	0	0	0	0	0	0	0	0	0	1	0	0	0	1
chr1:511232-611231	chr1	511232	611231	99999	4.14e-05	35	2	1381	576	0.417089	0.461211	433	948	152	424	0.313541	0.263889	0.510493	0.443544	0.566526	0	0.342733	0.097121	0.0779008	0.0144001	0.00610006	0.0268803	0	0	0	0	0	0.00139001	0	0	0	0	1	0	0	0	1
chr1:611232-711231	chr1	611232	711231	99999	0	3	0	1141	418	0.366345	0.61091	152	989	137	281	0.133216	0.327751	0.0840766	0.867765	0.482465	0	0.121961	0.220172	0.097281	0.0314503	0.00638006	0.00419004	0	0	0	0	0.00103001	0	0	0	1	1	1	0	0	0	1
chr1:711232-811231	chr1	711232	811231	99999	0.000119009	65	11	1422	1238	0.870605	0.672907	430	992	365	873	0.302391	0.29483	0.462464	0.760893	0.337163	0.0280203	0.178972	0.0471105	0.0334703	0.0265903	0.00686007	0.0178102	0	0	0	0	0	0	0	0	1	1	1	1	1	0	0.97232
chr1:811232-911231	chr1	811232	911231	99999	0	2	0	4177	4046	0.968638	0.497314	3261	916	3136	910	0.780704	0.775087	0.402218	0.825027	0.245722	0.00109001	0.0610006	0.0700507	0.0668207	0.00354003	0.0228502	0.0203702	0	0	0	0	0	0	0	0	1	1	0	0	0	1	0.163742
chr1:911232-1011231	chr1	911232	1011231	99999	8.09e-05	22	8	4494	4407	0.980641	0.538427	3712	782	3638	769	0.82599	0.825505	0.474224	0.842159	0.262273	0	0.0406004	0.126681	0.0418804	0	0.0146001	0.0395304	0	0	0	0	0	0	0	0	0	0	0	0	0	0	0.0355404
chr1:1011232-1111231	chr1	1011232	1111231	99999	4.95e-05	75	14	3772	3733	0.989661	0.742607	1900	1872	1889	1844	0.503712	0.506027	0.636866	0.850929	0.323233	0	0.105531	0.130521	0.0491905	0.00343003	0.0136001	0.0209602	0	0	0	0	0	0	0	0	0	0	1	1	0	1	0
chr1:1111232-1211231	chr1	1111232	1211231	99999	5.36e-05	66	14	3961	3918	0.989144	0.692486	3069	892	3061	857	0.774804	0.781266	0.643146	0.868716	0.322823	0	0.0621206	0.159622	0.0646106	0	0.0123901	0.0240802	0	0	0	0	0	0	0	0	0	0	0	0	0	1	0
chr1:1211232-1311231	chr1	1211232	1311231	99999	5.88e-05	34	9	4504	4400	0.976909	0.580074	2865	1639	2787	1613	0.636101	0.633409	0.442111	0.818451	0.240072	0	0.00880009	0.129531	0.0179702	0.00275003	0.0226302	0.0583906	0	0	0	0	0	0	0	0	0	0	0	0	0	0	0.0181602
chr1:1311232-1411231	chr1	1311232	1411231	99999	4.45e-05	6	1	3749	3580	0.954921	0.614314	2552	1197	2448	1132	0.680715	0.683799	0.504626	0.851519	0.440194	0	0.0232302	0.275673	0.113071	0.00162002	0.00797008	0.0155602	0	0	0	0.00307003	0	0	0	0	0	0	1	0	0	0	0.363664
chr1:1411232-1511231	chr1	1411232	1511231	99999	4.68e-05	74	13	3757	3588	0.955017	0.688526	2288	1469	2156	1432	0.608997	0.600892	0.580923	0.85053	0.435354	0	0.0300603	0.315533	0.0703907	0	0.00785008	0.0116301	0	0	0	0	0.000490005	0	0	0	0	0	0	0	0	0	0.476775
chr1:1511232-1611231	chr1	1511232	1611231	99999		0	0	3958	3369	0.851187	0.59998	2399	1559	1952	1417	0.606114	0.5794	0.416181	0.853174	0.414934	0	0.0557306	0.263763	0.0452205	0.00910009	0.0109101	0.0305403	0	0	0	0	0	0	0	0	0	0	1	1	0	0	0.414044
chr1:1611232-1711231	chr1	1611232	1711231	99999	5.59e-05	15	3	3576	2588	0.723714	0.633505	2203	1373	1421	1167	0.616051	0.549073	0.466411	0.836968	0.386504	0	0.0600306	0.291273	0.0165802	0.00553005	0.00481005	0.00828008	0	0	0	0	0	0	0	0	1	0	1	1	1	0	0.547065
chr1:1711232-1811231	chr1	1711232	1811231	99999	4.36e-05	78	6	1764	1757	0.996032	0.820336	42	1722	42	1715	0.0238095	0.0239044	0.078835	0.838496	0.563146	0	0.097771	0.406664	0.0126901	0.0394304	0.00252002	0.00310003	0	0.00097001	0	0	0	0	0	0	1	0	0	0	0	0	0
chr1:1811232-1911231	chr1	1811232	1911231	99999	3.64e-05	38	5	3615	3595	0.994467	0.686347	1891	1724	1873	1722	0.523098	0.521001	0.572164	0.810542	0.376564	0	0.0868109	0.202062	0.0296203	0.00901009	0.00663007	0.0424304	0	0	0	0	0	0	0	0	1	0	1	0	0	1	0
chr1:1911232-2011231	chr1	1911232	2011231	99999	6.63e-05	9	2	3354	3329	0.992546	0.721195	1627	1727	1625	1704	0.485092	0.488135	0.570779	0.864637	0.443624	0	0.128931	0.224542	0.0543105	0.0199402	0.00682007	0.00908009	0	0	0	0	0	0	0	0	1	0	0	0	0	1	0
chr1:2011232-2111231	chr1	2011232	2111231	99999	6.96e-05	118	28	3409	3367	0.98768	0.805175	1271	2138	1267	2100	0.372837	0.376299	0.727402	0.852097	0.331163	0	0.0659907	0.131591	0.0590006	0.0120701	0.00520005	0.0573106	0	0	0	0	0	0	0	0	1	0	1	1	0	0	0
chr1:2111232-2211231	chr1	2111232	2211231	99999	5.6e-05	96	19	3534	3460	0.979061	0.647332	1614	1920	1548	1912	0.456706	0.447399	0.380458	0.863399	0.311913	0	0.0808208	0.188032	0.0113501	0.00766008	0.0121601	0.0133701	0	0	0	0	0	0	0	0	1	0	0	0	0	0	0
chr1:2211232-2311231	chr1	2211232	2311231	99999	5.25e-05	128	23	3423	3418	0.998539	0.771979	1954	1469	1954	1464	0.570844	0.571679	0.722226	0.838383	0.218622	0	0.100231	0.0780408	0.0159802	0.00438004	0.00786008	0.0122401	0	0	0	0	0	0	0	0	1	0	0	0	0	0	0
chr1:2311232-2411231	chr1	2311232	2411231	99999	6.38e-05	78	16	3213	3213	1	0.712576	1891	1322	1891	1322	0.588547	0.588547	0.602164	0.870511	0.131031	0	0.0211402	0.0632506	0.0100901	0.0152202	0.0122701	0.00906009	0	0	0	0	0	0	0	0	1	0	0	0	0	0	0
chr1:2411232-2511231	chr1	2411232	2511231	99999	6.31e-05	89	20	3562	3511	0.985682	0.687352	2092	1470	2092	1419	0.58731	0.595842	0.566775	0.865117	0.184342	0	0.0673307	0.0647306	0.0330103	0.00167002	0.00823008	0.00774008	0	0	0.00163002	0	0	0	0	0	1	0	0	0	0	0	0.095781
chr1:2511232-2611231	chr1	2511232	2611231	99999	9.24e-05	32	7	2367	1817	0.767638	0.586045	701	1666	701	1116	0.296155	0.385801	0.513365	0.631697	0.240712	0	0.096631	0.0557706	0.0630406	0.00436004	0.00379004	0.0171202	0	0	0	0	0	0	0	0	0	0	1	0	0	0	0.371574
chr1:2611232-2624080	chr1	2611232	2624080	12848		0	0	283	261	0.922261	0.149688	0	283	0	261	0	0		0.149688	0	0	0	0	0	0	0	0	0	0	0	0	0	0	0	0	0	0	1	0	0	0	0.926603
chr1:2674081-2774080	chr1	2674081	2774080	99999	8.33e-05	75	15	2400	2351	0.979583	0.691647	625	1775	625	1726	0.260417	0.265844	0.517842	0.754583	0.338513	0	0.128511	0.0574606	0.0890009	0.0326803	0.0095301	0.0214102	0	0	0	0	0	0	0	0	1	1	1	0	0	0	0.0851009
chr1:2774081-2874080	chr1	2774081	2874080	99999	7.77e-05	141	28	2555	2543	0.995303	0.873132	520	2035	520	2023	0.203523	0.204483	0.879866	0.871401	0.247512	0	0.0511005	0.0243402	0.0916709	0.0153602	0.00398004	0.0610606	0	0	0	0	0	0	0	0	1	1	0	0	0	0	0
chr1:2874081-2974080	chr1	2874081	2974080	99999	0.000107818	167	39	2166	2159	0.996768	0.765533	835	1331	835	1324	0.385503	0.386753	0.588876	0.876944	0.357044	0	0.151032	0.0486405	0.0881809	0.0147301	0.00496005	0.0484305	0	0	0	0	0	0	0	0.00107001	1	1	1	1	0	1	0
chr1:2974081-3074080	chr1	2974081	3074080	99999	4.38e-05	66	10	3460	3455	0.998555	0.710288	1723	1737	1718	1737	0.497977	0.49725	0.572811	0.846262	0.0853909	0	0.00495005	0.0324003	0.0114101	0.00449004	0.00759008	0.0241702	0	0	0	0	0	0.000380004	0	0	1	1	0	0	0	0	0
chr1:3074081-3174080	chr1	3074081	3174080	99999	8.98e-05	199	56	3134	3127	0.997766	0.763933	1086	2048	1086	2041	0.346522	0.347298	0.670001	0.813914	0.146841	0	0.0415104	0.0494805	0.0117401	0.00511005	0.00939009	0.0263803	0	0	0	0	0	0	0	0.00323003	1	1	0	0	0	0	0
chr1:3174081-3274080	chr1	3174081	3274080	99999	0.000103258	224	64	2767	2763	0.998554	0.868278	654	2113	650	2113	0.236357	0.235252	0.845553	0.875269	0.145011	0	0.0438204	0.0345403	0.00842008	0.0224402	0.00405004	0.0317403	0	0	0	0	0	0	0	0	1	1	0	0	0	0	0
chr1:3274081-3374080	chr1	3274081	3374080	99999	9.48e-05	135	38	2969	2967	0.999326	0.785711	1349	1620	1347	1620	0.454362	0.453994	0.701251	0.855937	0.191972	0	0.0734607	0.0494005	0.00810008	0.00577006	0.00649006	0.0487805	0	0	0	0	0	0	0	0	1	0	0	0	0	0	0
chr1:3374081-3474080	chr1	3374081	3474080	99999	8.23e-05	98	25	3098	3083	0.995158	0.824468	834	2264	834	2249	0.269206	0.270516	0.747975	0.852834	0.145831	0	0.0335903	0.0517605	0.0315503	0.00282003	0.00194002	0.0241702	0	0	0	0	0	0	0	0	1	0	0	0	0	0	0
chr1:3474081-3574080	chr1	3474081	3574080	99999	6.03e-05	89	17	3170	3082	0.97224	0.643125	1525	1645	1437	1645	0.481073	0.466256	0.390607	0.863713	0.253173	0	0.0287203	0.0688307	0.098441	0.0185402	0.0099501	0.0293803	0	0	0	0	0	0	0	0	1	0	0	0	0	0	0
chr1:3574081-3674080	chr1	3574081	3674080	99999	8.98e-05	104	26	2783	2783	1	0.792177	830	1953	830	1953	0.298239	0.298239	0.679384	0.840113	0.248222	0.0108801	0.0455605	0.108651	0.0360404	0.00908009	0.0135301	0.0244802	0	0	0	0	0	0	0	0	0	0	0	0	0	1	0
chr1:3674081-3774080	chr1	3674081	3774080	99999	7.22e-05	160	29	2509	2507	0.999203	0.686683	932	1577	932	1575	0.371463	0.371759	0.407092	0.85213	0.429634	0	0.0738807	0.216672	0.115601	0.0119901	0.00644006	0.00189002	0	0	0	0.00316003	0	0	0	0	0	0	0	0	0	1	0
chr1:3774081-3835128	chr1	3774081	3835128	61047	8.9e-05	66	9	1532	1496	0.976501	0.755816	622	910	586	910	0.406005	0.391711	0.592982	0.860675	0.382115	0	0.0848199	0.157354	0.0806919	0.0258981	0.010238	0.0236703	0	0	0	0	0	0	0	0	0	0	0	0	0	0	0
chr1:3895129-3995128	chr1	3895129	3995128	99999	7.46e-05	183	23	1685	1681	0.997626	0.802486	0	1685	0	1681	0	0		0.802486	0.509195	0	0.173602	0.136951	0.153252	0.0198802	0.00763008	0.0178802	0	0	0	0	0	0	0	0	0	0	1	0	0	0	0
chr1:3995129-4095128	chr1	3995129	4095128	99999	9.19e-05	165	24	1583	1558	0.984207	0.775307	121	1462	121	1437	0.0764371	0.0776637	0.236775	0.820653	0.430924	0	0.174692	0.0727807	0.109741	0.0220902	0.0120901	0.0395304	0	0	0	0	0	0	0	0	0	1	1	0	0	0	0.0202402
chr1:4095129-4195128	chr1	4095129	4195128	99999	0.000126067	189	33	1385	1376	0.993502	0.753931	109	1276	109	1267	0.0787004	0.0792151	0.311229	0.792016	0.553126	0	0.190992	0.106761	0.224392	0.0127901	0.00825008	0.0099401	0	0	0	0	0	2e-05	0	0	0	1	1	0	0	0	0
chr1:4195129-4295128	chr1	4195129	4295128	99999	0.000144758	226	30	917	912	0.994547	0.80561	0	917	0	912	0	0		0.80561	0.548445	0	0.245622	0.0647206	0.197572	0.0109501	0.00288003	0.0263803	0	0	0	0	0	0.000420004	0	0	0	1	1	0	0	0	0
chr1:4295129-4395128	chr1	4295129	4395128	99999	0.000117503	324	45	1182	1180	0.998308	0.758654	0	1182	0	1180	0	0		0.758654	0.443054	0	0.124461	0.0720507	0.193722	0.0108601	0.00459005	0.0362404	0	0.00113001	0	0	0	0	0	0	0	1	0	0	0	0	0
chr1:4395129-4495128	chr1	4395129	4495128	99999	9.38e-05	334	43	1373	1371	0.998543	0.815243	0	1373	0	1371	0	0		0.815243	0.417164	0	0.157282	0.0747407	0.138951	0.0279603	0.00331003	0.0149201	0	0	0	0	0	0	0	0	0	1	0	0	0	0	0
chr1:4495129-4595128	chr1	4495129	4595128	99999	9.64e-05	236	31	1363	1363	1	0.757711	0	1363	0	1363	0	0		0.757711	0.423204	0	0.151882	0.0825008	0.122401	0.0425404	0.00275003	0.0211302	0	0	0	0	0	0	0	0	0	1	1	0	0	0	0
chr1:4595129-4695128	chr1	4595129	4695128	99999	8.59e-05	205	39	2215	2213	0.999097	0.636773	732	1483	732	1481	0.330474	0.330773	0.212378	0.846535	0.297503	0	0.0717307	0.0871509	0.0705807	0.0291103	0.00785008	0.0310803	0	0	0	0	0	0	0	0	0	0	0	0	0	0	0
chr1:4695129-4795128	chr1	4695129	4795128	99999	0.000140744	228	43	1340	1339	0.999254	0.852454	108	1232	108	1231	0.080597	0.0806572	0.871444	0.850787	0.385674	0	0.133831	0.0544405	0.146591	0.0238902	0.00665007	0.0202702	0	0	0	0	0	0	0	0	0	0	0	0	0	0	0
chr1:4795129-4895128	chr1	4795129	4895128	99999	0.000164251	230	34	900	895	0.994444	0.820481	0	900	0	895	0	0		0.820481	0.549515	0	0.164682	0.0598106	0.300903	0.00858009	0.00404004	0.0108201	0	0	0	0	0	0.000680007	0	0	0	0	0	0	0	0	0
chr1:4895129-4995128	chr1	4895129	4995128	99999	9.32e-05	195	19	1046	1046	1	0.75834	0	1046	0	1046	0	0		0.75834	0.343233	0	0.126521	0.0823708	0.098161	0.0120401	0.00371004	0.0204302	0	0	0	0	0	0	0	0	0	0	0	0	0	0	0
chr1:4995129-5095128	chr1	4995129	5095128	99999	7.31e-05	148	9	832	805	0.967548	0.656501	0	832	0	805	0	0		0.656501	0.685817	0	0.210122	0.0716707	0.354364	0.0272203	0.00372004	0.0188602	0	0	0	0	0	0	0	0	0	0	0	0	0	0	0
chr1:5095129-5195128	chr1	5095129	5195128	99999	0.000139824	188	24	913	902	0.987952	0.795189	0	913	0	902	0	0		0.795189	0.428054	0	0.181112	0.0683407	0.141151	0.0197202	0.00396004	0.0137701	0	0	0	0	0	0	0	0	0	0	1	0	0	0	0
chr1:5195129-5295128	chr1	5195129	5295128	99999	0.000100407	321	38	1179	1162	0.985581	0.744296	0	1179	0	1162	0	0		0.744296	0.430814	0	0.157412	0.102381	0.119311	0.0204102	0.0134101	0.0178902	0	0	0	0	0	0	0	0	0	0	0	0	0	0	0
chr1:5295129-5335220	chr1	5295129	5335220	40091	0.00013113	41	2	372	372	1	0.746133	0	372	0	372	0	0		0.746133	0.488763	0	0.134918	0.105585	0.206405	0.0262154	0.00329251	0.0123469	0	0	0	0	0	0	0	0	0	0	0	0	0	0	0
chr1:5385221-5485220	chr1	5385221	5485220	99999	5.84e-05	159	13	1400	1396	0.997143	0.841112	0	1400	0	1396	0	0		0.841112	0.347513	0	0.0649606	0.0648406	0.160572	0.0281403	0.00606006	0.0229902	0	0	0	0	0	0	0	0	0	0	0	0	0	0	0
chr1:5485221-5585220	chr1	5485221	5585220	99999	0.000165602	238	43	1091	1091	1	0.75731	0	1091	0	1091	0	0		0.75731	0.580466	0	0.238792	0.0722307	0.221452	0.0383904	0.00459005	0.00501005	0	0	0	0	0	0	0	0	0	0	0	0	0	0	0
chr1:5585221-5685220	chr1	5585221	5685220	99999	0.000118903	254	36	1192	1192	1	0.739542	0	1192	0	1192	0	0		0.739542	0.467855	0	0.225572	0.0894209	0.0920009	0.0228702	0.00659007	0.0314703	0	0	0	0	0	0	0	0	0	0	0	0	0	0	0.0719107
chr1:5685221-5785220	chr1	5685221	5785220	99999	0.000133039	145	31	1607	1596	0.993155	0.789927	179	1428	175	1421	0.111388	0.109649	0.67447	0.804146	0.416394	0	0.117261	0.101241	0.140851	0.0170302	0.00816008	0.0318503	0	0	0	0	0	0	0	0	0	0	0	0	0	0	0
chr1:5785221-5885220	chr1	5785221	5885220	99999	0.000100228	190	43	2258	2247	0.995128	0.853098	188	2070	188	2059	0.0832595	0.0836671	0.89424	0.849341	0.329483	0	0.102761	0.0622706	0.113751	0.00756008	0.00176002	0.0413804	0	0	0	0	0	0	0	0	0	0	0	0	0	0	0
chr1:5885221-5985220	chr1	5885221	5985220	99999	0.000107823	153	34	2061	2050	0.994663	0.785455	282	1779	282	1768	0.136827	0.137561	0.16215	0.884874	0.378044	0	0.171942	0.100451	0.0521405	0.0472305	0.00331003	0.00343003	0	0	0	0	0.000370004	0	0	0	1	0	0	0	0	0	0
chr1:5985221-6085220	chr1	5985221	6085220	99999	8.42e-05	82	16	2318	2318	1	0.842141	325	1993	325	1993	0.140207	0.140207	0.734055	0.859766	0.332733	0	0.0931309	0.148521	0.0414504	0.0176402	0.0119501	0.0219302	0	0	0	0	0	0	0	0	1	0	0	0	0	0	0
chr1:6085221-6185220	chr1	6085221	6185220	99999	7.61e-05	86	16	2445	2431	0.994274	0.679664	836	1609	836	1595	0.341922	0.343891	0.35861	0.84794	0.360434	0	0.0672007	0.204802	0.0177302	0.00944009	0.0098601	0.0518505	0	0	0	0	0	0	0	0	0	0	0	0	0	0	0.0178902
chr1:6185221-6285220	chr1	6185221	6285220	99999	5.24e-05	66	11	3181	3179	0.999371	0.538868	1778	1403	1778	1401	0.558944	0.559295	0.280989	0.866141	0.294763	0	0.0487705	0.217592	0.0122701	0.00395004	0.00795008	0.00423004	0	0	0	0	0	0	0	0	0	0	0	0	0	0	0
chr1:6285221-6385220	chr1	6285221	6385220	99999	5.03e-05	67	8	2373	2319	0.977244	0.772051	271	2102	264	2055	0.114201	0.113842	0.214694	0.843654	0.503065	0	0.0802608	0.296603	0.0717507	0.0279603	0.00204002	0.00604006	0	0	0	0	0	0	0.0184302	0	0	0	1	1	0	0	0
chr1:6385221-6485220	chr1	6385221	6485220	99999	5.21e-05	53	9	3259	3255	0.998773	0.423745	2309	950	2306	949	0.7085	0.708449	0.269668	0.79814	0.339343	0	0.0595506	0.242012	0.00793008	0.0134801	0.0116001	0.00477005	0	0	0	0	0	0	0	0	0	0	1	0	0	0	0.317563
chr1:6485221-6585220	chr1	6485221	6585220	99999	7.5e-05	109	19	2323	2314	0.996126	0.696805	673	1650	672	1642	0.289712	0.290406	0.372129	0.829681	0.499905	0	0.0673907	0.339233	0.0790008	0.00775008	0.00105001	0.00467005	0	0	0	0	0.000810008	0	0	0	0	0	0	0	0	1	0
chr1:6585221-6685220	chr1	6585221	6685220	99999	5.96e-05	68	10	2466	2461	0.997972	0.572965	955	1511	955	1506	0.387267	0.388054	0.118665	0.861051	0.447224	0	0.0633706	0.318283	0.0283603	0.0288603	0.00622006	0.00301003	0	0	0	0	0	0	0	0	0	0	1	0	0	1	0
chr1:6685221-6785220	chr1	6685221	6785220	99999	2.47e-05	107	5	1894	1871	0.987856	0.618775	359	1535	359	1512	0.189546	0.191876	0.123966	0.73626	0.568296	0	0.099651	0.345983	0.0599306	0.0269903	0.00669007	0.0102301	0	0	0	0	0.000870009	0	0.0181202	0	0	0	1	1	0	0	0
chr1:6785221-6885220	chr1	6785221	6885220	99999	5.41e-05	107	6	1036	1034	0.998069	0.850498	0	1036	0	1034	0	0		0.850498	0.429324	0	0.179692	0.173942	0.0450805	0.0203102	0.00369004	0.00661007	0	0	0	0	0	0	0	0	0	0	0	0	0	0	0
chr1:6885221-6985220	chr1	6885221	6985220	99999	7.96e-05	119	15	1584	1584	1	0.811934	129	1455	129	1455	0.0814394	0.0814394	0.199488	0.866234	0.417684	0	0.184372	0.134231	0.0604706	0.0130401	0.00801008	0.0175602	0	0	0	0	0	0	0	0	0	0	0	0	0	0	0
chr1:6985221-7085220	chr1	6985221	7085220	99999	0.00010592	213	37	1640	1640	1	0.8006	116	1524	116	1524	0.0707317	0.0707317	0.548165	0.819814	0.368664	0	0.174692	0.112541	0.0347903	0.0306903	0.00690007	0.00905009	0	0	0	0	0	0	0	0	0	0	0	0	0	0	0
chr1:7085221-7185220	chr1	7085221	7185220	99999	0.00011232	110	16	1295	1279	0.987645	0.824548	0	1295	0	1279	0	0		0.824548	0.526675	0	0.270163	0.135391	0.0731307	0.0177302	0.00255003	0.0277103	0	0	0	0	0	0	0	0	0	0	0	0	0	0	0
chr1:7185221-7285220	chr1	7185221	7285220	99999	9.26e-05	165	20	1309	1305	0.996944	0.837546	0	1309	0	1305	0	0		0.837546	0.467365	0	0.289613	0.102261	0.0503205	0.0118801	0.00342003	0.00822008	0	0	0	0	0.00165002	0	0	0	0	0	0	0	0	0	0
chr1:7285221-7385220	chr1	7285221	7385220	99999	0.000130194	174	28	1236	1228	0.993528	0.839022	0	1236	0	1228	0	0		0.839022	0.489045	0	0.265693	0.111461	0.0794308	0.0202002	0.00266003	0.0096701	0	0	0	0	0	0	0	0	0	0	0	0	0	0	0
chr1:7385221-7485220	chr1	7385221	7485220	99999	9.28e-05	265	45	1829	1819	0.994533	0.837221	0	1829	0	1819	0	0		0.837221	0.302733	0	0.133441	0.0893909	0.0148001	0.0109601	0.00538005	0.0502705	0	0	0	0	0	0	0	0	0	0	0	0	0	0	0
chr1:7485221-7585220	chr1	7485221	7585220	99999	8.63e-05	167	24	1666	1655	0.993397	0.850455	0	1666	0	1655	0	0		0.850455	0.367134	0	0.135101	0.101101	0.0470405	0.0352204	0.00583006	0.0273503	0	0	0	0	0.000320003	0	0.0151702	0	0	0	1	1	0	0	0
chr1:7585221-7685220	chr1	7585221	7685220	99999	5.12e-05	154	15	1903	1902	0.999475	0.793293	406	1497	406	1496	0.213347	0.21346	0.597728	0.846368	0.302413	0	0.097761	0.120511	0.0455205	0.0141601	0.000450005	0.0240102	0	0	0	0	0	0	0	0	0	0	0	0	0	0	0
chr1:7685221-7785220	chr1	7685221	7785220	99999	6.64e-05	77	10	1955	1946	0.995396	0.519705	798	1157	798	1148	0.408184	0.410072	0.0547791	0.842886	0.336813	0	0.0819008	0.180802	0.0437704	0.0117201	0.0110901	0.00718007	0	0	0	0	0.000350004	0	0	0	0	0	0	0	0	0	0
chr1:7785221-7885220	chr1	7785221	7885220	99999	0.000147177	99	19	1304	1296	0.993865	0.778286	83	1221	83	1213	0.0636503	0.0640432	0.398547	0.80427	0.613476	0	0.264013	0.231552	0.0580706	0.0438404	0.00245003	0.0132901	0	0.000400004	0	0	0	0	0	0	0	0	1	0	0	0	0
chr1:7885221-7985220	chr1	7885221	7985220	99999	4.75e-05	96	8	1755	1735	0.988604	0.656214	432	1323	413	1322	0.246154	0.23804	0.218172	0.793061	0.610426	0	0.117531	0.362644	0.0480305	0.0432904	0.00918009	0.0130601	0	0	0.00099001	0	0.000630006	0.000700007	0.0143801	0	0	0	0	0	0	0	0
chr1:7985221-8085220	chr1	7985221	8085220	99999	4.21e-05	99	6	1438	1437	0.999305	0.700948	233	1205	233	1204	0.162031	0.162143	0.0446142	0.827963	0.470765	0	0.140921	0.275393	0.0356904	0.00430004	0.00258003	0.0118801	0	0	0	0	0	0	0	0	0	0	0	0	0	0	0
chr1:8085221-8185220	chr1	8085221	8185220	99999	7.46e-05	182	22	1620	1616	0.997531	0.800538	0	1620	0	1616	0	0		0.800538	0.596526	0	0.119811	0.345813	0.0924409	0.0277403	0.00795008	0.00277003	0	0	0	0	0	0	0	0	0	0	1	1	1	0	0
chr1:8185221-8285220	chr1	8185221	8285220	99999	7.2e-05	137	18	1825	1821	0.997808	0.752414	245	1580	245	1576	0.134247	0.134541	0.526254	0.787572	0.609826	0	0.115761	0.388454	0.0602106	0.0212002	0.00381004	0.0173702	0	0	0.000400004	0	0.00262003	0	0	0	0	0	0	0	0	0	0
chr1:8285221-8385220	chr1	8285221	8385220	99999	4.06e-05	94	8	2096	2087	0.995706	0.817888	876	1220	875	1212	0.417939	0.419262	0.769896	0.852536	0.340933	0	0.095851	0.165012	0.0300803	0.0204002	0.00614006	0.0222202	0	0	0.00111001	0	0.000460005	0	0	0	0	0	0	0	0	0	0
chr1:8385221-8485220	chr1	8385221	8485220	99999	3.41e-05	118	6	1489	1427	0.958361	0.724313	166	1323	166	1261	0.111484	0.116328	0.136982	0.80163	0.394084	0	0.101551	0.203052	0.0349103	0.0260303	0.00374004	0.00394004	0	0	0	0	0	0	0.0208602	0	0	0	1	0	0	0	0
chr1:8485221-8585220	chr1	8485221	8585220	99999	7.65e-05	123	9	957	930	0.971787	0.835479	0	957	0	930	0	0		0.835479	0.440904	0	0.150722	0.204522	0.0258003	0.0417904	0.00602006	0.00643006	0	0	0	0	0	0	0.00562006	0	0	0	0	0	0	0	0
chr1:8585221-8685220	chr1	8585221	8685220	99999	4.79e-05	107	5	976	975	0.998975	0.834045	24	952	24	951	0.0245902	0.0246154	0.0424626	0.854022	0.361604	0	0.0925409	0.215392	0.0207302	0.0205302	0.00471005	0.00814008	0	0	0	0	0	0	0	0	0	0	1	0	0	0	0.212032
chr1:8685221-8785220	chr1	8685221	8785220	99999	4.46e-05	94	5	1193	1186	0.994132	0.79359	95	1098	95	1091	0.0796312	0.0801012	0.0278587	0.860267	0.481595	0	0.102711	0.304733	0.0302103	0.0316703	0.00645006	0.00205002	0	0	0.000920009	0	0	0	0	0.00293003	0	0	1	0	0	0	0
chr1:8785221-8885220	chr1	8785221	8885220	99999	7.96e-05	103	15	1829	1827	0.998907	0.629894	426	1403	426	1401	0.232914	0.233169	0.0684023	0.800626	0.540985	0	0.0559406	0.370984	0.0856209	0.0157602	0.00603006	0.00568006	0	0	0	0	0.00097001	0	0	0	0	0	0	0	0	0	0.0141601
chr1:8885221-8985220	chr1	8885221	8985220	99999	7.99e-05	148	19	1607	1584	0.985688	0.841919	0	1607	0	1584	0	0		0.841919	0.666537	0	0.132831	0.373014	0.131641	0.00770008	0.00492005	0.00729007	0	0	0	0.00318003	0	0	0.00616006	0	0	0	0	0	0	0	0
chr1:8985221-9085220	chr1	8985221	9085220	99999	0.000109688	154	30	1776	1766	0.994369	0.765155	321	1455	321	1445	0.180743	0.181767	0.421794	0.841431	0.598436	0	0.0875309	0.279703	0.192082	0.0166702	0.00325003	0.0188402	0	0	0	0	0.000360004	0	0	0	0	0	0	0	0	1	0
chr1:9085221-9185220	chr1	9085221	9185220	99999	4.63e-05	75	7	2017	2013	0.998017	0.662617	583	1434	583	1430	0.289043	0.289617	0.197115	0.852399	0.463955	0	0.0722607	0.305273	0.0443904	0.0274203	0.00345004	0.0113401	0	0	0	0	0	0	0	0	0	0	0	0	0	0	0
chr1:9185221-9285220	chr1	9185221	9285220	99999	4.63e-05	88	9	2211	2207	0.998191	0.684781	384	1827	384	1823	0.173677	0.173992	0.506106	0.722418	0.461545	0	0.0787408	0.246782	0.0792408	0.0123301	0.0104901	0.0339603	0	0	0	0	0	0	0	0	0	0	0	1	0	0	0
chr1:9285221-9385220	chr1	9285221	9385220	99999	5.18e-05	110	13	2282	2276	0.997371	0.870576	209	2073	209	2067	0.0915863	0.0918278	0.874879	0.870141	0.349823	0	0.0527805	0.194232	0.0692707	0.0157402	0.00417004	0.0137001	0	0	0	0	0	0	0	0	0	0	0	1	0	0	0
chr1:9385221-9485220	chr1	9385221	9485220	99999	6.24e-05	99	11	1779	1778	0.999438	0.757535	226	1553	226	1552	0.127038	0.127109	0.300858	0.824036	0.564296	0	0.117701	0.338813	0.0609706	0.0275003	0.00198002	0.0166202	0	0.000710007	0	0	0	0	0	0	0	0	0	0	0	0	0
chr1:9485221-9585220	chr1	9485221	9585220	99999	4.71e-05	58	6	2198	2176	0.989991	0.689348	489	1709	484	1692	0.222475	0.222426	0.110351	0.854971	0.563726	0	0.0656907	0.411884	0.0510105	0.0216502	0.00731007	0.00583006	0	0	0	0	0.000350004	0	0	0	0	0	1	1	0	0	0
chr1:9585221-9685220	chr1	9585221	9685220	99999	6.81e-05	58	9	2279	2253	0.988591	0.655167	716	1563	716	1537	0.314173	0.317798	0.249646	0.844076	0.558866	0	0.0748907	0.398184	0.0708507	0.00652007	0.00156002	0.00686007	0	0	0	0	0	0	0	0	0	0	0	0	0	0	0
chr1:9685221-9785220	chr1	9685221	9785220	99999	3.19e-05	73	5	2150	2148	0.99907	0.861003	381	1769	381	1767	0.177209	0.177374	0.87968	0.856976	0.509545	0	0.0811808	0.361404	0.0214402	0.0362004	0.00714007	0.00388004	0	0	0	0	0	0	0	0	0	0	0	0	0	0	0.0196802
chr1:9785221-9885220	chr1	9785221	9885220	99999	0.000119348	93	21	1892	1885	0.9963	0.730305	270	1622	270	1615	0.142706	0.143236	0.0785204	0.839272	0.436154	0	0.0779108	0.321533	0.00662007	0.0201602	0.00585006	0.00443004	0	0	0	0	0	0	0	0	0	0	0	0	0	0	0
chr1:9885221-9985220	chr1	9885221	9985220	99999	3.62e-05	58	4	1905	1892	0.993176	0.600333	598	1307	597	1295	0.313911	0.315539	0.147808	0.808948	0.621986	0	0.0648306	0.512855	0.0252303	0.00630006	0.00608006	0.00435004	0.00244002	0	0	0	0	0	0	0	0	0	0	0	0	0	0
chr1:9985221-10085220	chr1	9985221	10085220	99999	8.22e-05	45	6	1622	1613	0.994451	0.734066	177	1445	177	1436	0.109125	0.109733	0.0946533	0.81288	0.655077	0	0.107681	0.440614	0.0585906	0.0265503	0.00421004	0.00368004	0	0	0	0	0	0	0.0138101	0	0	0	0	0	0	0	0
chr1:10085221-10185220	chr1	10085221	10185220	99999	5.24e-05	72	6	1591	1578	0.991829	0.853639	0	1591	0	1578	0	0		0.853639	0.544695	0	0.0709607	0.377494	0.0602706	0.0159102	0.00353003	0.0156302	0	0	0	0	0.00105001	0	0	0	1	0	0	0	0	0	0
chr1:10185221-10285220	chr1	10185221	10285220	99999	4.48e-05	97	6	1381	1375	0.995655	0.699262	240	1141	240	1135	0.173787	0.174545	0.079526	0.830308	0.463115	0	0.0643306	0.365894	0.000810008	0.0205102	0.00393004	0.00659007	0	0	0	0	0.00105001	0	0	0	1	0	0	0	0	0	0
chr1:10285221-10385220	chr1	10285221	10385220	99999	4.54e-05	91	6	1453	1447	0.995871	0.738322	269	1184	269	1178	0.185134	0.185902	0.267388	0.845861	0.448884	0	0.0824108	0.328653	0.00154002	0.0240602	0.00644006	0.00265003	0	0	0	0.00313003	0	0	0	0	0	0	1	0	1	0	0
chr1:10385221-10485220	chr1	10385221	10485220	99999	6.47e-05	98	13	2051	2048	0.998537	0.692908	417	1634	415	1633	0.203315	0.202637	0.120367	0.83841	0.538615	0	0.0652207	0.418014	0.0395104	0.0097601	0.00336003	0.00277003	0	0	0	0	0	0	0	0	0	0	1	1	0	0	0
chr1:10485221-10585220	chr1	10485221	10585220	99999	9.74e-05	189	26	1412	1412	1	0.802366	0	1412	0	1412	0	0		0.802366	0.428714	0	0.163162	0.222392	0.00659007	0.0222602	0.0102901	0.00402004	0	0	0	0	0	0	0	0	0	0	0	0	0	0	0
chr1:10585221-10685220	chr1	10585221	10685220	99999	6.13e-05	109	20	2994	2994	1	0.73732	1376	1618	1376	1618	0.459586	0.459586	0.570859	0.878883	0.159652	0	0.0579206	0.0538105	0.00477005	0.00480005	0.0141801	0.0213002	0	0	0	0.00287003	0	0	0	0	0	0	0	0	0	0	0
chr1:10685221-10785220	chr1	10685221	10785220	99999	8.57e-05	106	22	2422	2412	0.995871	0.750399	476	1946	476	1936	0.196532	0.197347	0.315981	0.857209	0.238372	0	0.0400304	0.145211	0	0.0243202	0.00525005	0.0238402	0	0	0	0	0	0	0	0	0	0	0	0	0	0	0
chr1:10785221-10885220	chr1	10785221	10885220	99999	5.78e-05	113	13	1989	1988	0.999497	0.701806	264	1725	264	1724	0.13273	0.132797	0.260424	0.769395	0.468245	0	0.130491	0.264603	0.0146801	0.0133601	0.0166002	0.0268603	0	0	0	0	0	0	0	0.00174002	0	0	1	0	0	0	0
chr1:10885221-10985220	chr1	10885221	10985220	99999	8.24e-05	138	21	1847	1846	0.999459	0.830504	0	1847	0	1846	0	0		0.830504	0.571426	0	0.102621	0.365474	0.0516905	0.0370504	0.00171002	0.0120601	0	0	0.000820008	0	0	0	0	0	0	0	1	0	0	0	0
chr1:10985221-11085220	chr1	10985221	11085220	99999	3.98e-05	107	9	2116	2079	0.982514	0.647628	626	1490	626	1453	0.295841	0.301106	0.204279	0.838637	0.520635	0	0.0864809	0.374994	0.0171302	0.00660007	0.00285003	0.0325803	0	0	0	0	0	0	0	0	0	0	1	0	0	0	0.0191802
chr1:11085221-11185220	chr1	11085221	11185220	99999	0.000107239	123	16	1212	1206	0.99505	0.880155	0	1212	0	1206	0	0		0.880155	0.395444	0	0.096411	0.236732	0.0309003	0.0238802	0.00339003	0.00240002	0	0	0	0	0.00173002	0	0	0	0	1	0	0	0	0	0
chr1:11185221-11285220	chr1	11185221	11285220	99999	5.39e-05	64	5	1450	1438	0.991724	0.721335	300	1150	300	1138	0.206897	0.208623	0.183203	0.863197	0.544285	0	0.151542	0.321033	0.0287103	0.0261203	0.00217002	0.00479005	0	0	0	0	0.00107001	0	0.00925009	0	0	1	0	0	0	0	0
chr1:11285221-11385220	chr1	11285221	11385220	99999	7.83e-05	96	13	1729	1722	0.995951	0.799921	0	1729	0	1722	0	0		0.799921	0.527915	0	0.0844308	0.282333	0.105691	0.0152802	0.00810008	0.0167502	0	0	0	0	0	0	0.0153302	0	0	1	0	0	0	0	0
chr1:11385221-11485220	chr1	11385221	11485220	99999	6.64e-05	169	19	1693	1679	0.991731	0.70774	351	1342	351	1328	0.207324	0.209053	0.131287	0.860101	0.462715	0	0.104831	0.212092	0.0790608	0.0485305	0.00720007	0.0111101	0	0	0	0	0	0	0	0	0	0	0	0	0	0	0
chr1:11485221-11585220	chr1	11485221	11585220	99999	0.000146988	79	17	1464	1463	0.999317	0.840489	253	1211	253	1210	0.172814	0.172932	0.887215	0.830719	0.475775	0	0.122001	0.184702	0.135661	0.0135301	0.00825008	0.0119501	0	0	0	0	0	0	0	0	0	0	0	0	0	0	0
chr1:11585221-11685220	chr1	11585221	11685220	99999	6.54e-05	79	12	2321	2320	0.999569	0.511073	1021	1300	1021	1299	0.439897	0.440086	0.207137	0.749964	0.467235	0	0.0596106	0.296643	0.0578806	0.0313703	0.00586006	0.0163502	0	0	0	0	0	0	0	0	0	0	0	0	0	0	0
chr1:11685221-11785220	chr1	11685221	11785220	99999	8.86e-05	147	26	1996	1994	0.998998	0.766588	310	1686	310	1684	0.155311	0.155466	0.334229	0.846179	0.451385	0	0.0744307	0.311503	0.0260903	0.0306803	0.00169002	0.00714007	0	0	0	0	0	0	0	0	0	0	0	0	0	0	0
chr1:11785221-11885220	chr1	11785221	11885220	99999	7.72e-05	176	26	1914	1914	1	0.73028	384	1530	384	1530	0.200627	0.200627	0.41338	0.809815	0.443184	0	0.0630006	0.264383	0.0813308	0.0187102	0.00278003	0.0123601	0	0	0.000620006	0	0	0	0	0	0	0	0	0	0	0	0
chr1:11885221-11985220	chr1	11885221	11985220	99999	5.3e-05	87	10	2170	2146	0.98894	0.658731	505	1665	500	1646	0.232719	0.232992	0.234531	0.787589	0.541595	0	0.0320703	0.409654	0.0587306	0.0175602	0.0112801	0.0107101	0	0	0	0	0.00240002	0	0	0	0	0	1	1	0	0	0.0633806
chr1:11985221-12085220	chr1	11985221	12085220	99999	6.27e-05	81	10	1968	1946	0.988821	0.718731	306	1662	303	1643	0.155488	0.155704	0.248699	0.805413	0.575016	0	0.117861	0.314593	0.0597306	0.0263803	0.00276003	0.0234402	0	0	0.00099001	0.00277003	0.00102001	0	0.0254703	0	0	0	0	0	0	1	0
chr1:12085221-12185220	chr1	12085221	12185220	99999	9.79e-05	233	44	1928	1928	1	0.78241	277	1651	277	1651	0.143672	0.143672	0.313803	0.861031	0.443724	0	0.120121	0.259763	0.0212402	0.0245102	0.00340003	0.0127001	0	0	0	0	0	0	0.00217002	0	0	0	0	0	0	1	0
chr1:12185221-12285220	chr1	12185221	12285220	99999	8.13e-05	81	9	1367	1359	0.994148	0.780442	171	1196	171	1188	0.125091	0.125828	0.162223	0.869428	0.537895	0	0.107381	0.278493	0.0660807	0.0751208	0.00375004	0.00710007	0	0	0	0	0	0	0	0	1	1	0	0	0	0	0
chr1:12285221-12385220	chr1	12285221	12385220	99999	9.09e-05	43	4	1023	1010	0.987292	0.874394	0	1023	0	1010	0	0		0.874394	0.423934	0	0.128061	0.203862	0.0698407	0.0114101	0.00308003	0.00768008	0	0	0	0	0	0	0	0	1	1	0	0	0	0	0
chr1:12385221-12485220	chr1	12385221	12485220	99999	6.57e-05	72	5	1057	1057	1	0.882351	0	1057	0	1057	0	0		0.882351	0.285983	0	0.0912409	0.148251	0.0162202	0.0211802	0.00214002	0.00632006	0	0	0	0	0.000630006	0	0	0	1	1	0	0	0	0	0
chr1:12485221-12585220	chr1	12485221	12585220	99999	6.79e-05	120	15	1842	1839	0.998371	0.798417	232	1610	232	1607	0.12595	0.126156	0.443855	0.849605	0.493245	0	0.136631	0.242772	0.0589106	0.0278203	0.00307003	0.0232202	0	0	0.000820008	0	0	0	0	0	1	1	0	0	0	0	0
chr1:12585221-12685220	chr1	12585221	12685220	99999	7.45e-05	146	15	1379	1372	0.994924	0.660071	233	1146	233	1139	0.168963	0.169825	0.093947	0.775881	0.599146	0	0.141851	0.232682	0.164932	0.0452805	0.00287003	0.0116301	0	0	0	0	0	0	0	0	1	1	0	0	0	1	0
chr1:12685221-12785220	chr1	12685221	12785220	99999	0.000132545	183	22	907	889	0.980154	0.822265	0	907	0	889	0	0		0.822265	0.611856	0	0.198662	0.130671	0.210102	0.0616306	0.00594006	0.00378004	0	0	0	0	0.00107001	0	0	0	1	1	1	1	1	1	0.223752
chr1:12785221-12885220	chr1	12785221	12885220	99999	6.64e-05	97	6	931	776	0.833512	0.775416	0	931	0	776	0	0		0.775416	0.554946	0	0.219662	0.231502	0.0860609	0.00466005	0.00495005	0.00370004	0	0	0	0	0	0	0.00441004	0	1	1	1	1	1	0	0.854069
chr1:12885221-12975585	chr1	12885221	12975585	90364	0.000261233	8	2	957	242	0.252874	0.78973	0	957	0	242	0	0		0.78973	0.533088	0	0.170975	0.257835	0.0783941	0.00439334	0.0023018	0.00810057	0	0	0	0	0.0011841	0	0.00990439	0	1	1	1	1	0	0	1
chr1:13025586-13125585	chr1	13025586	13125585	99999	0	6	0	1049	457	0.435653	0.795667	0	1049	0	457	0	0		0.795667	0.481135	0.0283003	0.0226702	0.277003	0.140261	0.00175002	0.00598006	0.00521005	0	0	0	0	0	0	0	0	1	1	1	1	1	0	0.898029
chr1:13125586-13142499	chr1	13125586	13142499	16913		0	0	174	77	0.442529	0.862392	0	174	0	77	0	0		0.862392	0.618696	0	0.0457636	0.269792	0.289245	0.00685863	0	0.00703601	0	0	0	0	0	0	0	0	0	0	1	1	1	0	1
chr1:13192500-13292499	chr1	13192500	13292499	99999	0	3	0	1042	100	0.0959693	0.720457	0	1042	0	100	0	0		0.720457	0.527415	0	0.153202	0.253193	0.0940009	0.00421004	0.00424004	0.00605006	0	0	0	0	0.00107001	0	0.0132501	0	0	0	1	1	1	0	1
chr1:13292500-13392499	chr1	13292500	13392499	99999	0	4	0	1320	161	0.12197	0.637683	0	1320	0	161	0	0		0.637683	0.638646	0	0.116471	0.290933	0.182232	0.000690007	0.00228002	0.00860009	0	0	0	0	0	0	0.0374404	0	0	0	1	1	1	0	1
chr1:13392500-13429749	chr1	13392500	13429749	37249		0	0	661	34	0.0514372	0.553662	0	661	0	34	0	0		0.553662	0.691965	0	0.0512229	0.421756	0.188327	0.0226046	0.00343633	0.00461757	0	0	0	0	0	0	0	0	0	0	1	0	0	0	1
chr1:13479750-13579749	chr1	13479750	13579749	99999	0	1	0	1212	75	0.0618812	0.57212	0	1212	0	75	0	0		0.57212	0.585566	0	0.158362	0.205772	0.168712	0.00510005	0.00435004	0.00629006	0	0	0	0	0	0	0.0369804	0	0	0	1	1	0	0	1
chr1:13579750-13679749	chr1	13579750	13679749	99999	4.47e-05	74	5	1510	585	0.387417	0.767543	0	1510	0	585	0	0		0.767543	0.629596	0	0.0722807	0.374034	0.141131	0.0189902	0.00179002	0.00734007	0	0	0	0	0	0	0.0140301	0	0	0	1	1	0	0	0.710727
chr1:13679750-13779749	chr1	13679750	13779749	99999	8.9e-05	150	24	1797	1795	0.998887	0.714675	271	1526	271	1524	0.150807	0.150975	0.186314	0.808629	0.605536	0	0.0870909	0.274683	0.184432	0.0488105	0.00163002	0.00893009	0	0	0	0	0	0	0	0	0	0	0	0	0	0	0.0270403
chr1:13779750-13879749	chr1	13779750	13879749	99999	7.24e-05	190	21	1526	1491	0.977064	0.743247	147	1379	147	1344	0.0963303	0.0985915	0.172051	0.805722	0.520265	0	0.136371	0.242242	0.0774008	0.0388404	0.00303003	0.00418004	0	0.00113001	0	0	0	0	0.0170702	0	0	0	0	0	0	0	0
chr1:13879750-13979749	chr1	13879750	13979749	99999	5.04e-05	110	8	1443	1437	0.995842	0.627227	418	1025	418	1019	0.289674	0.290884	0.0742389	0.854067	0.294963	0	0.0942909	0.142761	0.0202202	0.0242702	0.00708007	0.00634006	0	0	0	0	0	0	0	0	0	0	0	0	0	0	0
chr1:13979750-14079749	chr1	13979750	14079749	99999	0.000104873	191	26	1298	1291	0.994607	0.821438	0	1298	0	1291	0	0		0.821438	0.525725	0	0.226282	0.128801	0.131611	0.0341103	0.00160002	0.00394004	0	0	0	0	0	0	0	0	0	0	1	0	0	0	0
chr1:14079750-14179749	chr1	14079750	14179749	99999	9.2e-05	267	25	1018	985	0.967583	0.753855	114	904	114	871	0.111984	0.115736	0.196741	0.826773	0.542275	0	0.222412	0.140071	0.113141	0.0558306	0.00296003	0.00816008	0	0	0	0	0	0	0	0	0	0	0	0	0	0	0
chr1:14179750-14279749	chr1	14179750	14279749	99999	6.61e-05	274	16	883	867	0.98188	0.752698	0	883	0	867	0	0		0.752698	0.537275	0	0.241962	0.109171	0.115781	0.0581206	0.00421004	0.00808008	0	0	0	0	0	0	0	0	0	0	1	0	0	0	0
chr1:14279750-14379749	chr1	14279750	14379749	99999	8.2e-05	256	18	857	857	1	0.852598	0	857	0	857	0	0		0.852598	0.527975	0	0.220632	0.119421	0.160272	0.0158902	0.00337003	0.00737007	0	0	0	0	0.00102001	0	0	0	0	0	1	1	0	0	0
chr1:14379750-14479749	chr1	14379750	14479749	99999	0.000110388	161	15	844	838	0.992891	0.823334	0	844	0	838	0	0		0.823334	0.405244	0	0.168312	0.105801	0.0845308	0.0368204	0.00526005	0.00454005	0	0	0	0	0	0	0	0	0	0	0	0	0	0	0
chr1:14479750-14579749	chr1	14479750	14579749	99999	0.000124104	193	20	835	827	0.990419	0.757666	0	835	0	827	0	0		0.757666	0.552166	0	0.311903	0.110761	0.0886409	0.0309703	0.00149001	0.00737007	0.00115001	0	0	0	0	0	0	0	0	0	0	0	0	0	0
chr1:14579750-14679749	chr1	14579750	14679749	99999	6.61e-05	189	13	1041	1030	0.989433	0.735749	0	1041	0	1030	0	0		0.735749	0.565966	0	0.254983	0.130171	0.143661	0.0209302	0.00186002	0.0144601	0	0	0	0	0	0	0	0	0	0	0	0	0	0	0
chr1:14679750-14779749	chr1	14679750	14779749	99999	8.62e-05	117	11	1091	1089	0.998167	0.748454	0	1091	0	1089	0	0		0.748454	0.404904	0	0.115951	0.151992	0.0681107	0.0494905	0.00411004	0.0152502	0	0	0	0	0	0	0	0	0	0	0	0	0	0	0
chr1:14779750-14879749	chr1	14779750	14879749	99999	0.000118974	74	12	1363	1363	1	0.756723	203	1160	203	1160	0.148936	0.148936	0.126984	0.866928	0.421034	0	0.117761	0.171632	0.0685907	0.0525005	0.00297003	0.00731007	0	0	0	0	0	0.00102001	0	0	0	0	0	0	0	0	0
chr1:14879750-14979749	chr1	14879750	14979749	99999	9.72e-05	112	15	1378	1378	1	0.80739	0	1378	0	1378	0	0		0.80739	0.433334	0	0.111641	0.193072	0.0769508	0.0441404	0.00198002	0.00512005	0	0	0	0	0	0	0	0.000490005	0	0	0	0	0	0	0
chr1:14979750-15079749	chr1	14979750	15079749	99999	0.000105991	147	22	1412	1407	0.996459	0.842285	106	1306	106	1301	0.0750708	0.0753376	0.836819	0.84273	0.435874	0	0.0816408	0.208612	0.0914909	0.0308803	0.00180002	0.0214502	0	0	0	0	0	0	0	0	0	1	0	0	0	0	0
chr1:15079750-15179749	chr1	15079750	15179749	99999	7.31e-05	144	20	1901	1900	0.999474	0.743732	253	1648	253	1647	0.133088	0.133158	0.131308	0.837808	0.427034	0	0.0615706	0.256923	0.0431304	0.0544505	0.00538005	0.00603006	0	0	0	0	0	0	0	0	1	1	1	0	1	0	0
chr1:15179750-15279749	chr1	15179750	15279749	99999	6.91e-05	189	25	1915	1905	0.994778	0.864066	111	1804	111	1794	0.0579634	0.0582677	0.865021	0.864007	0.430574	0	0.098091	0.265453	0.0272603	0.0303703	0.000760008	0.00864009	0	0	0	0	0	0	0	0	1	1	1	1	0	0	0
chr1:15279750-15379749	chr1	15279750	15379749	99999	6.66e-05	125	14	1681	1680	0.999405	0.691609	268	1413	268	1412	0.159429	0.159524	0.11213	0.801594	0.478595	0	0.118991	0.206242	0.0841808	0.0483205	0.00406004	0.0168302	0	0	0	0	0	0	0	0	1	0	1	0	1	0	0
chr1:15379750-15479749	chr1	15379750	15479749	99999	8.31e-05	238	28	1416	1408	0.99435	0.748945	186	1230	186	1222	0.131356	0.132102	0.349658	0.80972	0.527855	0	0.184962	0.223882	0.0848508	0.0230902	0.00387004	0.00755008	0	0	0	0	0	0	0	0	1	1	1	0	0	0	0
chr1:15479750-15579749	chr1	15479750	15579749	99999	0.000143025	86	20	1626	1614	0.99262	0.848171	0	1626	0	1614	0	0		0.848171	0.483015	0	0.105681	0.234972	0.0831508	0.0460305	0	0.0131801	0	0	0	0	0	0	0	0	0	1	0	0	0	0	0
chr1:15579750-15679749	chr1	15579750	15679749	99999	5.56e-05	95	10	1894	1876	0.990496	0.764403	223	1671	223	1653	0.11774	0.11887	0.188261	0.842128	0.448264	0	0.0397104	0.322443	0.0390204	0.0353204	0.00224002	0.0098501	0	0	0	0	0	0	0	0	0	1	0	0	1	0	0.256013
chr1:15679750-15779749	chr1	15679750	15779749	99999	7.69e-05	194	24	1609	1607	0.998757	0.716516	277	1332	277	1330	0.172157	0.172371	0.032486	0.858979	0.506645	0	0.0939309	0.327303	0.0458005	0.0292703	0.00703007	0.00331003	0	0	0	0	0	0	0	0	0	0	0	0	1	0	0.110991
chr1:15779750-15879749	chr1	15779750	15879749	99999	4.44e-05	98	7	1607	1607	1	0.625375	459	1148	459	1148	0.285625	0.285625	0.155185	0.81337	0.544725	0	0.0686607	0.392004	0.0478705	0.0274703	0.00362004	0.00520005	0	0.000420004	0	0	0.000730007	0	0	0	0	0	1	0	0	0	0.0127701
chr1:15879750-15979749	chr1	15879750	15979749	99999	8.12e-05	76	14	2270	2263	0.996916	0.745741	832	1438	832	1431	0.36652	0.367654	0.544216	0.86291	0.458225	0	0.0571306	0.352344	0.0278103	0.0097901	0.00625006	0.00490005	0	0	0	0	0	0	0	0	0	0	0	0	0	0	0
chr1:15979750-16079749	chr1	15979750	16079749	99999	6.53e-05	83	12	2215	2208	0.99684	0.548128	671	1544	671	1537	0.302935	0.303895	0.0602262	0.761128	0.568546	0	0.0475705	0.492835	0.0105101	0.00821008	0.00480005	0.00468005	0	0	0	0	0	0	0	0	0	0	1	1	0	0	0.109261
chr1:16079750-16179749	chr1	16079750	16179749	99999	3.56e-05	65	4	1730	1729	0.999422	0.728952	522	1208	522	1207	0.301734	0.301909	0.412697	0.865726	0.379894	0	0.0696907	0.268553	0.0107501	0.0180902	0.00595006	0.00621006	0	0	0	0	0.00105001	0	0	0	0	0	1	0	0	0	0
chr1:16179750-16279749	chr1	16179750	16279749	99999	6.71e-05	138	18	1944	1914	0.984568	0.741291	150	1794	150	1764	0.0771605	0.0783699	0.19837	0.787457	0.369664	0	0.0813808	0.220272	0.0411304	0.0164302	0.00575006	0.00496005	0	0	0	0	0	0	0	0	0	0	1	1	1	0	0.409614
chr1:16279750-16379749	chr1	16279750	16379749	99999	7.33e-05	86	13	2061	2061	1	0.739994	503	1558	503	1558	0.244056	0.244056	0.476858	0.824947	0.447574	0	0.0542105	0.275143	0.0755608	0.0122901	0.00796008	0.0227202	0	0	0	0	0	0	0	0	0	0	0	0	0	0	0
chr1:16379750-16479749	chr1	16379750	16479749	99999	4.05e-05	85	6	1745	1744	0.999427	0.603239	632	1113	632	1112	0.362178	0.362385	0.194058	0.835795	0.439224	0	0.0755008	0.303183	0.0318103	0.0119601	0.00701007	0.0102001	0	0	0	0	0	0	0	0	0	0	0	0	0	0	0
chr1:16479750-16579749	chr1	16479750	16579749	99999	2.27e-05	78	3	1693	1679	0.991731	0.710525	304	1389	304	1375	0.179563	0.18106	0.170491	0.829921	0.633546	0	0.0739307	0.516275	0.0285403	0.00699007	0.00269003	0.00512005	0	0	0	0	0	0	0	0	0	0	0	0	0	0	0
chr1:16579750-16679749	chr1	16579750	16679749	99999	9.37e-05	98	15	1634	1629	0.99694	0.790295	144	1490	144	1485	0.0881273	0.0883978	0.169768	0.850468	0.561836	0	0.126731	0.365754	0.0436304	0.0192802	0.00185002	0.00459005	0	0	0	0	0	0	0	0	0	0	0	0	0	0	0.170252
chr1:16679750-16779749	chr1	16679750	16779749	99999	4.45e-05	79	6	1708	1554	0.909836	0.413379	936	772	869	685	0.548009	0.559202	0.184556	0.703667	0.462265	0	0.131401	0.198002	0.099611	0.0096201	0.00649006	0.00805008	0	0	0	0	0.00334003	0.00575006	0	0	1	1	1	0	0	0	1
chr1:16779750-16879749	chr1	16779750	16879749	99999	0.0001084	119	23	1783	1440	0.807628	0.533	721	1062	532	908	0.404375	0.369444	0.210619	0.721884	0.390214	0	0.104351	0.187922	0.0700507	0.0126301	0.00486005	0.00659007	0	0	0	0	0.00197002	0.00212002	0	0	1	1	1	0	0	0	0.96944
chr1:16879750-16979749	chr1	16879750	16979749	99999	5.57e-05	89	11	2217	1837	0.828597	0.414952	1347	870	1154	683	0.607578	0.628198	0.236798	0.715962	0.310083	0	0.0761908	0.134211	0.0585106	0.0213402	0.00706007	0.00865009	0	0	0	0	0.00197002	0.00215002	0	0	0	0	1	0	0	0	0.9842
chr1:16979750-16998245	chr1	16979750	16998245	18495	0.00204499	3	1	163	117	0.717791	0.846725	0	163	0	117	0	0		0.846725	0.479751	0	0.282401	0.10565	0.0395783	0.0492566	0	0.00286564	0	0	0	0	0	0	0	0	0	0	1	0	0	0	1
chr1:17048246-17148245	chr1	17048246	17148245	99999	4.5e-05	87	8	2042	1909	0.934868	0.487474	871	1171	815	1094	0.426543	0.426925	0.154539	0.735501	0.477505	0	0.095101	0.237842	0.112631	0.0123201	0.00575006	0.00724007	0	0	0	0	0.00303003	0.00575006	0	0	0	1	1	1	1	0	0.99729
chr1:17148246-17248245	chr1	17148246	17248245	99999	4.76e-05	69	7	2130	2076	0.974648	0.740495	769	1361	757	1319	0.361033	0.364644	0.524397	0.864518	0.466375	0	0.0774708	0.345413	0.0224902	0.0107701	0.00297003	0.00726007	0	0	0	0	0	0	0	0	0	1	1	0	0	1	0.0654507
chr1:17248246-17348245	chr1	17248246	17348245	99999	8.69e-05	140	19	1561	1557	0.997438	0.715111	274	1287	274	1283	0.175529	0.175979	0.231169	0.818463	0.485495	0	0.096741	0.268463	0.0554206	0.0475205	0.00167002	0.0157502	0	0	0	0	0	0	0	0	0	1	0	0	0	0	0
chr1:17348246-17448245	chr1	17348246	17448245	99999	8.86e-05	209	24	1296	1287	0.993056	0.801148	75	1221	73	1214	0.0578704	0.0567211	0.252318	0.83415	0.545885	0.00150001	0.196582	0.192532	0.109321	0.0278303	0.00342003	0.0141301	0	0	0.000590006	0	0	0.000380004	0	0	0	0	0	0	0	1	0
chr1:17448246-17548245	chr1	17448246	17548245	99999	9.02e-05	238	30	1397	1393	0.997137	0.821222	0	1397	0	1393	0	0		0.821222	0.559406	0	0.133461	0.279803	0.101841	0.0354704	0.00474005	0.00365004	0	0	0	0	0.000440004	0	0	0	0	0	0	0	0	0	0
chr1:17548246-17648245	chr1	17548246	17648245	99999	6.37e-05	164	22	2106	2091	0.992877	0.700878	571	1535	571	1520	0.27113	0.273075	0.297822	0.852289	0.425484	0	0.0697407	0.285583	0.0411004	0.0175802	0.00801008	0.00347003	0	0	0	0	0	0	0	0	0	0	1	1	0	0	0.0243502
chr1:17648246-17748245	chr1	17648246	17748245	99999	8.81e-05	94	15	1812	1803	0.995033	0.759678	198	1614	198	1605	0.109272	0.109817	0.11662	0.839009	0.724017	0	0.0712007	0.535685	0.0813508	0.0250803	0.00202002	0.00788008	0	0	0	0	0.00101001	0	0	0	0	0	0	0	0	0	0
chr1:17748246-17848245	chr1	17748246	17848245	99999	0.000100285	125	22	1755	1755	1	0.878428	92	1663	92	1663	0.0524217	0.0524217	0.853359	0.879815	0.389454	0	0.098041	0.240172	0.0121101	0.0276703	0.000650007	0.0109601	0	0	0	0	0	0	0	0	0	0	0	0	0	0	0
chr1:17848246-17948245	chr1	17848246	17948245	99999	8.17e-05	187	26	1701	1701	1	0.873468	98	1603	98	1603	0.0576132	0.0576132	0.858367	0.874391	0.421894	0	0.0920809	0.216422	0.0643406	0.0251903	0.00331003	0.0214202	0	0	0	0	0	0	0	0	0	0	0	0	0	0	0
chr1:17948246-18048245	chr1	17948246	18048245	99999	0.000116874	185	28	1295	1295	1	0.833883	69	1226	69	1226	0.0532819	0.0532819	0.48051	0.853771	0.521915	0	0.180642	0.164472	0.126611	0.0454505	0.00133001	0.00390004	0	0	0	0	0	0	0	0	0	0	0	0	0	1	0
chr1:18048246-18148245	chr1	18048246	18148245	99999	9.26e-05	223	23	1114	1114	1	0.841199	0	1114	0	1114	0	0		0.841199	0.511015	0	0.116301	0.199392	0.145201	0.0249602	0.00851009	0.0166502	0	0	0	0	0	0	0	0	0	0	0	0	0	0	0
chr1:18148246-18248245	chr1	18148246	18248245	99999	0.000101269	255	29	1123	1122	0.99911	0.824887	0	1123	0	1122	0	0		0.824887	0.425444	0	0.109391	0.194962	0.0812408	0.0182102	0.00849008	0.0137101	0	0	0	0	0	0	0	0	0	0	0	0	0	0	0
chr1:18248246-18348245	chr1	18248246	18348245	99999	0.000113703	229	37	1421	1415	0.995778	0.638777	320	1101	320	1095	0.225194	0.226148	0.0714077	0.804584	0.414214	0	0.118571	0.167052	0.0779708	0.0175602	0.0113701	0.0229002	0	0	0	0	0	0	0	0	0	0	0	0	0	0	0
chr1:18348246-18448245	chr1	18348246	18448245	99999	0.000103212	247	31	1216	1216	1	0.850541	0	1216	0	1216	0	0		0.850541	0.407074	0	0.122631	0.161472	0.0856209	0.0285603	0.00438004	0.00441004	0	0	0	0	0	0	0	0	0	0	0	0	0	0	0
chr1:18448246-18548245	chr1	18448246	18548245	99999	8.24e-05	98	10	1239	1229	0.991929	0.843261	0	1239	0	1229	0	0		0.843261	0.401124	0	0.118801	0.165602	0.0664807	0.0307203	0.00444004	0.0170602	0	0	0	0	0	0	0	0	0	0	0	0	0	0	0
chr1:18548246-18648245	chr1	18548246	18648245	99999	0.000129833	236	33	1077	1072	0.995357	0.823139	129	948	129	943	0.119777	0.120336	0.844428	0.820226	0.534795	0	0.105011	0.185332	0.199112	0.0162702	0.0132401	0.0175502	0	0	0	0	0	0	0	0	0	0	0	0	0	0	0
chr1:18648246-18748245	chr1	18648246	18748245	99999	0.000105715	178	21	1116	1114	0.998208	0.746005	164	952	164	950	0.146953	0.147217	0.209825	0.838566	0.549375	0	0.212592	0.169552	0.121061	0.0328003	0.00393004	0.0094501	0	0	0	0	0	0	0	0	0	0	0	0	0	0	0
chr1:18748246-18848245	chr1	18748246	18848245	99999	7.73e-05	154	24	2015	2014	0.999504	0.500374	837	1178	837	1177	0.415385	0.415591	0.0883006	0.793412	0.426984	0	0.124171	0.227742	0.0259303	0.0230502	0.0131901	0.0114201	0	0	0	0	0	0.000360004	0	0.00154002	0	0	0	0	0	0	0
chr1:18848246-18948245	chr1	18848246	18948245	99999	9.05e-05	203	29	1578	1578	1	0.776164	130	1448	130	1448	0.0823828	0.0823828	0.248554	0.823532	0.327553	0	0.0529205	0.219592	0	0.0239902	0.00816008	0.0228902	0	0	0	0	0	0	0	0	0	0	0	0	0	0	0
chr1:18948246-19048245	chr1	18948246	19048245	99999	0.000101296	247	31	1239	1235	0.996772	0.807064	90	1149	90	1145	0.0726392	0.0728745	0.406143	0.838578	0.541495	0	0.160582	0.202672	0.119671	0.0235802	0.00650007	0.0287903	0	0	0	0	0	0	0	0	0	0	0	0	0	1	0
chr1:19048246-19148245	chr1	19048246	19148245	99999	5.62e-05	55	6	1942	1940	0.99897	0.78046	447	1495	447	1493	0.230175	0.230412	0.508844	0.861781	0.363184	0	0.0658407	0.234492	0.0282303	0.0185902	0.00145002	0.0147101	0	0	0	0	0	0	0	0	0	0	0	0	0	1	0
chr1:19148246-19248245	chr1	19148246	19248245	99999	7.29e-05	99	11	1525	1525	1	0.697571	301	1224	301	1224	0.197377	0.197377	0.127085	0.837862	0.583856	0	0.214152	0.245352	0.0602006	0.0463405	0.00904009	0.0099701	0	0	0	0	0	0	0	0	0	0	1	0	0	0	0
chr1:19248246-19348245	chr1	19248246	19348245	99999	0.000108715	167	25	1377	1377	1	0.873679	0	1377	0	1377	0	0		0.873679	0.274973	0	0.096821	0.144161	0.00363004	0.0164002	0.00583006	0.00773008	0	0	0	0	0	0.000400004	0	0	0	0	0	0	0	0	0
chr1:19348246-19448245	chr1	19348246	19448245	99999	7.02e-05	129	11	1214	1214	1	0.772777	140	1074	140	1074	0.115321	0.115321	0.0849119	0.862442	0.347193	0	0.0765808	0.231082	0.00359004	0.0298803	0.00364004	0.00242002	0	0	0	0	0	0	0	0	0	0	0	0	0	0	0
chr1:19448246-19548245	chr1	19448246	19548245	99999	5.73e-05	128	15	2046	2021	0.987781	0.630747	744	1302	732	1289	0.363636	0.362197	0.2492	0.84742	0.491345	0	0.129491	0.298023	0.0448504	0.0129901	0.00218002	0.00275003	0	0	0	0	0.00106001	0	0	0	0	0	1	0	0	0	0.250733
chr1:19548246-19648245	chr1	19548246	19648245	99999	9.04e-05	229	35	1691	1691	1	0.875497	0	1691	0	1691	0	0		0.875497	0.289873	0	0.0500505	0.200622	0.00940009	0.0254703	0.00138001	0.00115001	0	0	0	0.00216002	0	0	0	0	0	0	0	0	0	0	0
chr1:19648246-19748245	chr1	19648246	19748245	99999	6.59e-05	107	10	1419	1401	0.987315	0.706849	236	1183	236	1165	0.166314	0.168451	0.0486181	0.84019	0.605586	0	0.103371	0.342113	0.115221	0.0270503	0.00429004	0.0112601	0	0	0	0	0.00228002	0	0	0	0	0	0	0	0	0	0
chr1:19748246-19848245	chr1	19748246	19848245	99999	4.36e-05	121	8	1517	1512	0.996704	0.642011	416	1101	416	1096	0.274225	0.275132	0.133393	0.835062	0.558466	0	0.096961	0.370584	0.0610206	0.0161202	0.00516005	0.00871009	0	0	0	0	0	0	0	0	0	0	0	0	0	0	0
chr1:19848246-19948245	chr1	19848246	19948245	99999	7.44e-05	107	13	1631	1630	0.999387	0.728078	323	1308	323	1307	0.198038	0.19816	0.324775	0.827747	0.480555	0	0.0703507	0.324413	0.0475505	0.0223502	0.00635006	0.0104801	0	0	0	0	0	0	0	0	0	0	0	0	0	0	0
chr1:19948246-20048245	chr1	19948246	20048245	99999	8.53e-05	127	15	1385	1385	1	0.795485	149	1236	149	1236	0.107581	0.107581	0.17184	0.870666	0.631416	0	0.235102	0.316223	0.0443804	0.0309103	0.00234002	0.00341003	0	0	0	0	0	0	0	0	0	0	0	0	0	0	0
chr1:20048246-20148245	chr1	20048246	20148245	99999	6.78e-05	158	14	1306	1306	1	0.681743	156	1150	156	1150	0.119449	0.119449	0.0933365	0.761562	0.522505	0	0.121091	0.210482	0.143891	0.0346803	0.00281003	0.0095601	0	0	0	0	0	0	0	0	0	0	0	0	0	0	0
chr1:20148246-20248245	chr1	20148246	20248245	99999	0.00011194	134	12	800	800	1	0.739959	0	800	0	800	0	0		0.739959	0.812588	0	0.345163	0.0891409	0.350464	0.0177502	0.000940009	0.00613006	0	0	0	0.00301003	0	0	0	0	0	0	0	0	0	0	0
chr1:20248246-20348245	chr1	20248246	20348245	99999	0.000111317	225	27	1078	1076	0.998145	0.84913	0	1078	0	1076	0	0		0.84913	0.588936	0	0.160442	0.242222	0.151502	0.0264503	0.00335003	0.00497005	0	0	0	0	0	0	0	0	0	0	1	0	0	1	0
chr1:20348246-20448245	chr1	20348246	20448245	99999	4.34e-05	150	9	1382	1372	0.992764	0.730643	169	1213	169	1203	0.122287	0.123178	0.253465	0.797678	0.431044	0	0.110861	0.162142	0.134351	0.0159602	0.00225002	0.00631006	0	0	0	0	0	0	0	0	0	0	1	1	0	0	0.0663407
chr1:20448246-20548245	chr1	20448246	20548245	99999	9.84e-05	238	30	1280	1280	1	0.794664	113	1167	113	1167	0.0882813	0.0882813	0.234206	0.848933	0.446614	0	0.143871	0.188472	0.0682207	0.0266603	0.00732007	0.0125401	0	0	0	0	0	0	0	0	0	0	0	0	0	1	0
chr1:20548246-20648245	chr1	20548246	20648245	99999	0.000120055	135	20	1234	1234	1	0.743747	178	1056	178	1056	0.144246	0.144246	0.165483	0.84122	0.490295	0	0.205392	0.189522	0.0570206	0.0166402	0.0098001	0.0120101	0	0	0	0	0	0	0	0	0	0	0	0	0	1	0
chr1:20648246-20748245	chr1	20648246	20748245	99999	4.45e-05	122	9	1658	1654	0.997587	0.578341	474	1184	474	1180	0.285887	0.286578	0.101078	0.770055	0.561766	0	0.130051	0.270013	0.117501	0.0145201	0.00905009	0.0213402	0	0	0	0	0	0	0	0	0	0	0	0	0	0	0
chr1:20748246-20848245	chr1	20748246	20848245	99999	5.79e-05	132	13	1702	1694	0.9953	0.640635	418	1284	417	1277	0.245593	0.246163	0.126418	0.808551	0.553606	0	0.100231	0.336003	0.0894509	0.0124501	0.00486005	0.00936009	0.00153002	0	0	0	0	0	0	0	0	0	1	1	0	0	0
chr1:20848246-20948245	chr1	20848246	20948245	99999	7.39e-05	177	29	2217	2209	0.996392	0.663111	806	1411	806	1403	0.363554	0.364871	0.340173	0.848633	0.427074	0	0.0841008	0.278223	0.0247902	0.0220902	0.00439004	0.0134801	0	0	0	0	0	0	0	0	0	0	0	0	0	1	0
chr1:20948246-21048245	chr1	20948246	21048245	99999	3.12e-05	88	4	1457	1378	0.945779	0.629025	302	1155	302	1076	0.207275	0.219158	0.0334041	0.796198	0.547345	0	0.132501	0.313863	0.0213502	0.0440804	0.00626006	0.00376004	0	0	0	0	0.000570006	0	0.0249602	0	0	0	0	0	0	0	0
chr1:21048246-21148245	chr1	21048246	21148245	99999	7.82e-05	126	8	812	806	0.992611	0.852762	0	812	0	806	0	0		0.852762	0.414124	0	0.108511	0.229932	0.0125401	0.0514205	0.00783008	0.00389004	0	0	0	0	0	0	0	0	0	0	0	0	0	0	0
chr1:21148246-21248245	chr1	21148246	21248245	99999	3.39e-05	104	3	850	841	0.989412	0.84765	0	850	0	841	0	0		0.84765	0.477645	0	0.136731	0.197812	0.0526005	0.0624906	0.00400004	0.00726007	0	0	0	0	0	0	0.0167502	0	0	0	0	0	0	0	0
chr1:21248246-21348245	chr1	21248246	21348245	99999	4.81e-05	103	5	1010	968	0.958416	0.848067	0	1010	0	968	0	0		0.848067	0.570086	0	0.162142	0.337443	0.00708007	0.0326403	0.00696007	0.00439004	0	0	0	0	0	0	0.0194302	0	0	0	0	0	0	0	0
chr1:21348246-21448245	chr1	21348246	21448245	99999	8.96e-05	113	17	1679	1677	0.998809	0.746592	344	1335	344	1333	0.204884	0.205128	0.341966	0.851012	0.629196	0	0.097301	0.440174	0.0476205	0.0258903	0.00374004	0.0144701	0	0	0	0	0	0	0	0	0	0	0	0	0	0	0
chr1:21448246-21548245	chr1	21448246	21548245	99999	0.000115562	192	43	1938	1938	1	0.73601	355	1583	355	1583	0.183179	0.183179	0.165352	0.863984	0.427984	0	0.0666307	0.321403	0.0127301	0.0156102	0.00545005	0.00716007	0	0	0	0	0	0	0	0	0	0	1	0	0	0	0
chr1:21548246-21648245	chr1	21548246	21648245	99999	5.97e-05	86	9	1754	1595	0.90935	0.599681	505	1249	446	1149	0.287913	0.279624	0.21615	0.748554	0.637206	0	0.169982	0.276293	0.139551	0.00688007	0.00696007	0.0107201	0	0	0	0	0	0.000720007	0.0268403	0	0	0	1	1	0	0	0.371774
chr1:21648246-21748245	chr1	21648246	21748245	99999	0.000119739	166	29	1459	1406	0.963674	0.746295	227	1232	214	1192	0.155586	0.152205	0.295666	0.827197	0.473835	0	0.126001	0.246222	0.0655007	0.0131001	0.00225002	0.00639006	0	0	0	0	0	0	0.0147401	0	0	0	1	1	0	0	0.374164
chr1:21748246-21848245	chr1	21748246	21848245	99999	6.96e-05	175	25	2052	2042	0.995127	0.78279	263	1789	263	1779	0.128168	0.128795	0.547541	0.817568	0.404594	0	0.0824308	0.277533	0.0138901	0.00876009	0.00918009	0.0138101	0	0	0	0	0	0.000430004	0	0	0	0	0	0	0	0	0
chr1:21848246-21948245	chr1	21848246	21948245	99999	3.61e-05	133	7	1459	1459	1	0.66213	472	987	472	987	0.323509	0.323509	0.250216	0.859114	0.384574	0	0.0794008	0.273763	0	0.0207602	0.00620006	0.00408004	0	0	0	0	0.000400004	0.000370004	0	0	0	0	0	0	0	0	0
chr1:21948246-22048245	chr1	21948246	22048245	99999	6.34e-05	106	14	2082	2075	0.996638	0.713054	611	1471	611	1464	0.293468	0.294458	0.426413	0.832683	0.621106	0	0.110411	0.430494	0.0471805	0.0193502	0.00537005	0.00879009	0	0	0	0	0	0	0	0	0	0	0	0	0	1	0
chr1:22048246-22148245	chr1	22048246	22148245	99999	7.03e-05	131	20	2171	2171	1	0.803388	280	1891	280	1891	0.128973	0.128973	0.882598	0.791659	0.401124	0	0.096771	0.264993	0.00924009	0.0157102	0.00514005	0.00928009	0	0	0	0	0	0	0	0	0	0	0	0	0	0	0
chr1:22148246-22248245	chr1	22148246	22248245	99999	6.21e-05	126	13	1662	1585	0.95367	0.770569	132	1530	132	1453	0.0794224	0.0832808	0.162687	0.825793	0.643326	0	0.0621806	0.456745	0.0896509	0.0210602	0.00105001	0.00638006	0	0	0	0.00630006	0.00195002	0	0	0	0	0	1	1	1	0	0.488395
chr1:22248246-22348245	chr1	22248246	22348245	99999	7.54e-05	124	16	1712	1701	0.993575	0.638004	696	1016	696	1005	0.406542	0.409171	0.3399	0.844451	0.354864	0	0.0471005	0.254783	0.0250603	0.0193302	0.00506005	0.00387004	0	0	0	0	0	0	0	0	0	0	0	0	0	0	0.0651307
chr1:22348246-22448245	chr1	22348246	22448245	99999	8.48e-05	278	35	1484	1481	0.997978	0.866687	0	1484	0	1481	0	0		0.866687	0.499875	0	0.161182	0.259933	0.0411104	0.0177002	0.00213002	0.0171902	0	0	0	0	0	0	0.00107001	0	0	0	0	0	0	0	0
chr1:22448246-22548245	chr1	22448246	22548245	99999	0.000123523	149	27	1467	1467	1	0.837027	157	1310	157	1310	0.107021	0.107021	0.672284	0.856771	0.503975	0	0.187722	0.196882	0.0550806	0.0210002	0.00587006	0.0379204	0	0	0	0	0	0	0	0	0	0	0	0	0	0	0
chr1:22548246-22648245	chr1	22548246	22648245	99999	8.92e-05	149	17	1279	1279	1	0.72866	0	1279	0	1279	0	0		0.72866	0.593616	0	0.213092	0.262233	0.0699507	0.0309303	0.00283003	0.0145801	0	0	0	0	0	0	0	0	0	0	0	0	0	0	0
chr1:22648246-22748245	chr1	22648246	22748245	99999	0.000100917	94	12	1265	1262	0.997628	0.78885	156	1109	156	1106	0.12332	0.123613	0.176128	0.875273	0.421844	0	0.176312	0.178112	0.0305103	0.0214702	0.0125201	0.00328003	0	0	0	0	0	0	0	0	0	0	0	0	0	0	0
chr1:22748246-22848245	chr1	22748246	22848245	99999	5.68e-05	114	13	2008	2008	1	0.73135	608	1400	608	1400	0.302789	0.302789	0.54937	0.810382	0.376444	0	0.0904009	0.206332	0.0287903	0.0139001	0.0105701	0.0266503	0	0	0	0	0	0	0	0	0	0	1	0	0	0	0
chr1:22848246-22948245	chr1	22848246	22948245	99999	7.01e-05	163	18	1575	1572	0.998095	0.683178	379	1196	379	1193	0.240635	0.241094	0.147886	0.853234	0.506205	0	0.111851	0.277023	0.0263403	0.0536905	0.00756008	0.0303703	0	0	0	0	0	0	0	0	0	0	0	0	0	0	0
chr1:22948246-23048245	chr1	22948246	23048245	99999	8.68e-05	219	26	1368	1359	0.993421	0.846807	91	1277	91	1268	0.0665205	0.066961	0.898852	0.843072	0.425314	0	0.119271	0.253363	0.0171602	0.0167202	0.00394004	0.0158902	0	0	0	0	0	0	0	0	0	0	0	0	0	0	0
chr1:23048246-23148245	chr1	23048246	23148245	99999	0.000130375	107	19	1362	1359	0.997797	0.859828	0	1362	0	1359	0	0		0.859828	0.533965	0	0.154702	0.269833	0.0804708	0.0235102	0.00112001	0.00465005	0	0	0	0	0	0	0	0	0	0	0	0	0	0	0
chr1:23148246-23248245	chr1	23148246	23248245	99999	9.66e-05	63	8	1315	1308	0.994677	0.617325	379	936	379	929	0.288213	0.289755	0.128311	0.816826	0.610166	0	0.105381	0.285143	0.191712	0.0194902	0.00169002	0.00680007	0	0	0	0	0	0	0	0	0	0	0	0	0	0	0
chr1:23248246-23348245	chr1	23248246	23348245	99999	9.68e-05	66	6	939	939	1	0.861875	0	939	0	939	0	0		0.861875	0.387344	0	0.113871	0.236672	0.00737007	0.0178302	0.00339003	0.00821008	0	0	0	0	0	0	0	0	0	0	0	0	0	0	0
chr1:23348246-23448245	chr1	23348246	23448245	99999	3.13e-05	77	4	1658	1650	0.995175	0.60072	282	1376	282	1368	0.170084	0.170909	0.175736	0.688327	0.599876	0	0.0907209	0.452635	0.0301903	0.0123901	0.00797008	0.00666007	0	0	0	0	0.00176002	0	0	0	0	0	0	0	0	0	0
chr1:23448246-23548245	chr1	23448246	23548245	99999	6.23e-05	120	10	1338	1323	0.988789	0.623012	228	1110	228	1095	0.170404	0.172336	0.028543	0.746792	0.446644	0	0.0692507	0.302003	0.0267003	0.0245902	0.00535005	0.00272003	0	0	0	0.000370004	0	0	0.0164802	0	0	0	0	0	0	0	0.0152402
chr1:23548246-23648245	chr1	23548246	23648245	99999	5.18e-05	134	11	1586	1585	0.999369	0.641732	485	1101	485	1100	0.305801	0.305994	0.184757	0.843217	0.484445	0	0.0786908	0.331193	0.0188902	0.0413804	0.00487005	0.00858009	0	0	0.000840008	0	0	0	0	0	0	0	0	0	0	0	0
chr1:23648246-23748245	chr1	23648246	23748245	99999	8.86e-05	121	18	1679	1662	0.989875	0.636453	336	1343	336	1326	0.200119	0.202166	0.113017	0.769088	0.588836	0	0.107801	0.407834	0.0305203	0.0157602	0.00318003	0.00591006	0	0	0	0	0.000360004	0	0.0175002	0	0	0	0	0	0	1	0
chr1:23748246-23848245	chr1	23748246	23848245	99999	6.37e-05	104	11	1660	1654	0.996386	0.611329	549	1111	549	1105	0.330723	0.331923	0.285882	0.773022	0.552516	0	0.109161	0.362914	0.0495105	0.0180402	0.00304003	0.0103101	0	0	0	0	0	0	0	0	0	0	0	0	0	0	0
chr1:23848246-23948245	chr1	23848246	23948245	99999	3.56e-05	84	5	1673	1668	0.997011	0.635606	330	1343	330	1338	0.19725	0.197842	0.0808367	0.772432	0.631756	0	0.102011	0.422014	0.0268503	0.0497505	0.00418004	0.00816008	0	0	0	0.00295003	0.000350004	0	0.0161302	0	0	0	0	0	0	0	0
chr1:23948246-24048245	chr1	23948246	24048245	99999	7.51e-05	54	7	1726	1717	0.994786	0.560512	454	1272	454	1263	0.263036	0.264415	0.139157	0.711973	0.526585	0	0.0797408	0.358594	0.0434704	0.0339203	0.00287003	0.00826008	0	0	0	0	0	0	0	0	0	0	0	0	0	0	0
chr1:24048246-24148245	chr1	24048246	24148245	99999	2.76e-05	21	1	1725	1694	0.982029	0.644571	317	1408	317	1377	0.183768	0.187131	0.180898	0.751314	0.661277	0	0.103471	0.427344	0.0681707	0.0213702	0.00221002	0.00573006	0	0	0	0	0.00101001	0	0.0321303	0	0	0	1	0	0	0	0.0310803
chr1:24148246-24248245	chr1	24148246	24248245	99999	4.86e-05	13	1	1584	1425	0.899621	0.605352	316	1268	316	1109	0.199495	0.221754	0.0954914	0.750632	0.570046	0	0.095061	0.345103	0.0464305	0.0322203	0.00221002	0.00432004	0	0	0	0	0.000570006	0	0.0441604	0	0	0	0	0	0	0	0.0665607
chr1:24248246-24348245	chr1	24248246	24348245	99999	7.78e-05	179	22	1579	1568	0.993034	0.822869	0	1579	0	1568	0	0		0.822869	0.438214	0	0.0937009	0.263563	0.0395504	0.0290103	0.00116001	0.0112301	0	0	0	0	0	0	0	0	0	0	0	0	0	0	0
chr1:24348246-24448245	chr1	24348246	24448245	99999	7.65e-05	159	18	1480	1471	0.993919	0.723244	159	1321	159	1312	0.107432	0.10809	0.216738	0.784627	0.632416	0	0.121991	0.304093	0.116341	0.0668607	0.00545005	0.0178202	0	0	0	0	0	0	0	0	0	0	1	1	0	0	0
chr1:24448246-24548245	chr1	24448246	24548245	99999	9.73e-05	184	23	1285	1283	0.998444	0.73971	135	1150	135	1148	0.105058	0.105222	0.115367	0.81313	0.490775	0	0.175592	0.259803	0.0179602	0.0256103	0.00586006	0.00754008	0	0	0	0	0	0	0	0	0	0	0	0	0	1	0
chr1:24548246-24648245	chr1	24548246	24648245	99999	9.57e-05	125	15	1254	1244	0.992026	0.747636	201	1053	201	1043	0.160287	0.161576	0.132233	0.866233	0.490375	0	0.188172	0.220542	0.0256903	0.0499705	0.00115001	0.00492005	0	0	0	0	0	0	0	0	0	0	0	0	0	1	0
chr1:24648246-24748245	chr1	24648246	24748245	99999	6.91e-05	108	11	1473	1471	0.998642	0.727667	266	1207	266	1205	0.180584	0.180829	0.220963	0.839521	0.511555	0	0.099051	0.282093	0.0750908	0.0455105	0.00403004	0.00578006	0	0	0	0	0	0	0	0	0	0	1	1	0	0	0
chr1:24748246-24848245	chr1	24748246	24848245	99999	2.22e-05	84	3	1610	1586	0.985093	0.634726	249	1361	244	1342	0.154658	0.153846	0.0464021	0.741694	0.581536	0	0.133341	0.371754	0.0377904	0.0260103	0.00254003	0.0097101	0	0	0.00098001	0	0	0	0	0	0	0	1	0	0	0	0
chr1:24848246-24948245	chr1	24848246	24948245	99999	6.68e-05	95	11	1734	1724	0.994233	0.659309	255	1479	255	1469	0.147059	0.147912	0.117485	0.753363	0.571766	0	0.0563706	0.415524	0.0714807	0.0156302	0.00331003	0.00838008	0	0	0	0	0.00107001	0	0	0	0	0	0	0	0	0	0.0105001
chr1:24948246-25048245	chr1	24948246	25048245	99999	3.87e-05	58	3	1335	1141	0.854682	0.705939	111	1224	111	1030	0.0831461	0.0972831	0.0888288	0.772443	0.554826	0	0.125961	0.303103	0.0121901	0.0491505	0.00548006	0.00893009	0	0	0	0	0.00106001	0	0.0489505	0	0	0	0	0	0	0	0.0353204
chr1:25048246-25148245	chr1	25048246	25148245	99999	6.57e-05	140	18	1957	1957	1	0.683988	755	1202	755	1202	0.385795	0.385795	0.401813	0.861228	0.431754	0	0.118111	0.186662	0.0890209	0.0243702	0.00475005	0.00912009	0	0	0	0	0	0	0	0	0	0	1	0	0	1	0
chr1:25148246-25248245	chr1	25148246	25248245	99999	9.98e-05	218	34	1563	1550	0.991683	0.849247	0	1563	0	1550	0	0		0.849247	0.440554	0	0.108091	0.187982	0.0877609	0.0269603	0.00390004	0.0272703	0	0	0	0	0	0	0	0	0	0	0	0	0	1	0
chr1:25248246-25348245	chr1	25248246	25348245	99999	8.5e-05	206	23	1314	1305	0.993151	0.821225	0	1314	0	1305	0	0		0.821225	0.485025	0	0.128501	0.214912	0.0895909	0.0372704	0.00865009	0.00617006	0	0	0	0	0	0	0	0	1	0	0	0	0	0	0
chr1:25348246-25448245	chr1	25348246	25448245	99999	7.97e-05	76	10	1650	1639	0.993333	0.667571	439	1211	438	1201	0.266061	0.267236	0.185312	0.843448	0.600686	0	0.180952	0.307113	0.0763208	0.0175802	0.00599006	0.0097101	0	0.00113001	0.00154002	0	0.000390004	0	0	0	1	0	0	0	0	0	0
chr1:25448246-25548245	chr1	25448246	25548245	99999	0	22	0	1554	1257	0.80888	0.69317	364	1190	271	986	0.234234	0.215593	0.159963	0.839721	0.602146	0	0.119361	0.327633	0.106601	0.0408804	0.00216002	0.00401004	0	0	0	0	0.00170002	0	0	0	1	0	1	1	1	0	0.794718
chr1:25548246-25648245	chr1	25548246	25648245	99999	2.16e-05	34	1	1360	1194	0.877941	0.691222	237	1123	237	957	0.174265	0.198492	0.0545265	0.848899	0.503705	0	0.097501	0.314983	0.0353604	0.0445804	0.00451004	0.00692007	0	0	0	0	0	0	0	0	1	0	1	1	0	0	0.629056
chr1:25648246-25748245	chr1	25648246	25748245	99999	0.000128304	6	1	1299	1276	0.982294	0.723378	166	1133	166	1110	0.127791	0.130094	0.149358	0.809223	0.478165	0	0.173992	0.234292	0.0230302	0.0389804	0.00249002	0.00569006	0	0	0	0	0	0	0	0	0	0	0	0	0	0	0
chr1:25748246-25848245	chr1	25748246	25848245	99999	6.74e-05	87	10	1705	1687	0.989443	0.652567	319	1386	319	1368	0.187097	0.189093	0.0483767	0.793457	0.504615	0	0.171912	0.226322	0.0575106	0.0182602	0.00329003	0.0098801	0	0	0	0	0	0	0.0175002	0	0	0	0	0	0	0	0
chr1:25848246-25948245	chr1	25848246	25948245	99999	0.000115014	77	12	1355	1355	1	0.878102	0	1355	0	1355	0	0		0.878102	0.464595	0	0.154742	0.232492	0.0474505	0.0229302	0.000510005	0.00667007	0	0	0	0	0	0	0	0	0	0	0	0	0	0	0
chr1:25948246-26048245	chr1	25948246	26048245	99999	0.000109951	107	20	1700	1698	0.998824	0.711146	278	1422	276	1422	0.163529	0.162544	0.372439	0.776887	0.390494	0	0.0906609	0.214852	0.0173002	0.0339403	0.00633006	0.0275603	0	0	0	0	0	0	0	0	0	0	0	0	0	1	0
chr1:26048246-26148245	chr1	26048246	26148245	99999	4.62e-05	100	8	1732	1732	1	0.571667	651	1081	651	1081	0.375866	0.375866	0.153606	0.823431	0.529965	0	0.105081	0.337673	0.0600806	0.0177402	0.00262003	0.00578006	0	0	0.00099001	0	0	0	0	0	0	0	0	0	0	1	0
chr1:26148246-26248245	chr1	26148246	26248245	99999	7.56e-05	128	15	1551	1536	0.990329	0.654334	455	1096	455	1081	0.293359	0.296224	0.176688	0.855378	0.509825	0	0.121921	0.318613	0.0489905	0.0123001	0.00262003	0.00434004	0	0	0	0	0.00104001	0	0	0	0	0	0	0	0	0	0
chr1:26248246-26348245	chr1	26248246	26348245	99999	4.19e-05	130	8	1469	1467	0.998639	0.70465	246	1223	246	1221	0.167461	0.167689	0.0750668	0.831494	0.612366	0	0.154212	0.371804	0.0698707	0.00859009	0.00275003	0.00514005	0	0	0	0	0	0	0	0	0	0	1	1	0	0	0
chr1:26348246-26448245	chr1	26348246	26448245	99999	5.88e-05	149	17	1942	1931	0.994336	0.596159	738	1204	729	1202	0.380021	0.377525	0.214243	0.827787	0.461855	0	0.0486505	0.344483	0.0223502	0.0394504	0.00448005	0.00211002	0	0	0	0	0.000710007	0	0	0	0	0	0	0	0	1	0.0230902
chr1:26448246-26548245	chr1	26448246	26548245	99999	6.92e-05	153	18	1700	1700	1	0.723331	462	1238	462	1238	0.271765	0.271765	0.379272	0.851728	0.453345	0	0.095911	0.317563	0.0233002	0.0111101	0.00143001	0.00403004	0	0	0	0	0	0	0	0	0	0	0	0	0	1	0
chr1:26548246-26648245	chr1	26548246	26648245	99999	5.52e-05	104	9	1569	1567	0.998725	0.602231	409	1160	409	1158	0.260676	0.261008	0.150635	0.761733	0.510735	0	0.0809708	0.389374	0.0145801	0.0128801	0.00150001	0.0115101	0	0	0	0	0	0	0	0	0	0	0	0	0	1	0.0442904
chr1:26648246-26748245	chr1	26648246	26748245	99999	5.92e-05	94	10	1798	1763	0.980534	0.583806	581	1217	581	1182	0.323137	0.329552	0.107975	0.817696	0.573146	0	0.099211	0.412444	0.0168202	0.0330803	0.00376004	0.00873009	0	0	0	0	0	0	0	0	0	0	0	0	0	0	0.0129401
chr1:26748246-26848245	chr1	26748246	26848245	99999	5.57e-05	75	7	1677	1602	0.955277	0.675834	234	1443	234	1368	0.139535	0.146067	0.0509945	0.782714	0.634196	0	0.118201	0.423854	0.0501105	0.00581006	0.00343003	0.00619006	0	0	0.00099001	0.00324003	0.00200002	0	0.0207202	0	0	0	0	0	0	0	0.0738707
chr1:26848246-26948245	chr1	26848246	26948245	99999	1.63e-05	41	1	1497	1497	1	0.637968	323	1174	323	1174	0.215765	0.215765	0.0184585	0.808413	0.485265	0	0.0764908	0.358504	0.00394004	0.0329003	0.00354003	0.0098901	0	0	0	0	0	0	0	0	0	0	0	0	0	0	0.0150002
chr1:26948246-27048245	chr1	26948246	27048245	99999	4.37e-05	39	3	1760	1658	0.942045	0.622156	512	1248	445	1213	0.290909	0.268396	0.170276	0.787933	0.512285	0	0.0867609	0.310143	0.0547005	0.00624006	0.00359004	0.0101301	0	0	0	0.00292003	0	0	0.0378004	0	0	0	0	0	0	0	0.0210102
chr1:27048246-27148245	chr1	27048246	27148245	99999	2.53e-05	62	3	1913	1881	0.983272	0.643731	638	1275	625	1256	0.333508	0.33227	0.20481	0.862144	0.524805	0	0.0530105	0.415864	0.0282803	0.0241302	0.00166002	0.00329003	0	0	0	0	0	0	0	0	0	0	0	0	0	0	0
chr1:27148246-27248245	chr1	27148246	27248245	99999	6.95e-05	66	9	1962	1958	0.997961	0.60772	650	1312	650	1308	0.331295	0.331971	0.229303	0.795772	0.556066	0	0.102701	0.393174	0.0408604	0.00703007	0.00431004	0.00809008	0	0	0	0	0	0	0	0	0	0	0	0	0	0	0.0101801
chr1:27248246-27348245	chr1	27248246	27348245	99999	3.88e-05	62	4	1661	1629	0.980734	0.781326	0	1661	0	1629	0	0		0.781326	0.592866	0	0.0684007	0.353814	0.108321	0.0223402	0.00176002	0.0176002	0	0	0	0	0	0	0.0206802	0	0	0	1	0	0	0	0
chr1:27348246-27448245	chr1	27348246	27448245	99999	7.33e-05	75	9	1637	1614	0.98595	0.635982	409	1228	401	1213	0.249847	0.248451	0.177047	0.787699	0.744757	0	0.115841	0.478195	0.101271	0.0354104	0.00292003	0.00593006	0	0	0	0	0	0	0.00529005	0	0	0	0	0	0	0	0.0191902
chr1:27448246-27548245	chr1	27448246	27548245	99999	6.44e-05	61	6	1527	1507	0.986902	0.762079	167	1360	167	1340	0.109365	0.110816	0.29965	0.81971	0.548685	0	0.136871	0.354854	0.0135401	0.0151502	0.00406004	0.00403004	0	0	0.00101001	0.00130001	0.00107001	0	0.0169202	0	0	0	0	0	0	0	0.0119701
chr1:27548246-27648245	chr1	27548246	27648245	99999	5.03e-05	81	8	1963	1953	0.994906	0.542977	975	988	975	978	0.496689	0.499232	0.260087	0.824999	0.314663	0	0.0447704	0.258353	0	0.00446005	0.00408004	0.00386004	0	0	0	0	0	0	0	0	0	0	0	0	0	0	0.0596506
chr1:27648246-27748245	chr1	27648246	27748245	99999	5.4e-05	60	6	1851	1829	0.988115	0.730782	409	1442	409	1420	0.220962	0.223619	0.373044	0.833821	0.568336	0	0.108811	0.414924	0.00349003	0.0203402	0.00563006	0.0151402	0	0	0	0	0	0	0	0	0	0	0	0	0	0	0
chr1:27748246-27848245	chr1	27748246	27848245	99999	7.27e-05	75	11	2017	2002	0.992563	0.592934	871	1146	867	1135	0.431829	0.433067	0.253351	0.852333	0.321363	0	0.0543905	0.218442	0.00394004	0.0110601	0.0172102	0.0186302	0	0	0	0	0	0	0	0	0	0	1	0	0	0	0
chr1:27848246-27948245	chr1	27848246	27948245	99999	7.58e-05	100	11	1452	1446	0.995868	0.647869	416	1036	416	1030	0.286501	0.28769	0.182971	0.835633	0.739237	0	0.111011	0.371914	0.226582	0.0187602	0.00594006	0.00318003	0	0	0	0	0.00209002	0	0	0	0	0	0	0	0	0	0.0160802
chr1:27948246-28048245	chr1	27948246	28048245	99999	6.1e-05	115	9	1282	1275	0.99454	0.725487	229	1053	228	1047	0.178627	0.178824	0.161731	0.848254	0.518305	0	0.0754408	0.364854	0.0303703	0.0277303	0.00636006	0.00615006	0	0	0	0	0.000910009	0	0.00650007	0	0	0	0	0	0	0	0
chr1:28048246-28148245	chr1	28048246	28148245	99999	4.15e-05	117	9	1853	1736	0.936859	0.692989	308	1545	308	1428	0.166217	0.177419	0.17277	0.805194	0.584576	0	0.0880909	0.406574	0.0329003	0.0161702	0.00316003	0.00783008	0	0.000710007	0	0	0	0	0.0293503	0	0	0	0	0	0	0	0
chr1:28148246-28248245	chr1	28148246	28248245	99999	8.56e-05	102	10	1145	1144	0.999127	0.7455	198	947	198	946	0.172926	0.173077	0.21516	0.856501	0.473095	0	0.143851	0.292053	0.00659007	0.0174802	0.00451004	0.00567006	0	0	0	0.00313003	0	0	0	0	0	0	0	0	0	0	0.0703707
chr1:28248246-28348245	chr1	28248246	28348245	99999	5.23e-05	78	5	1226	1222	0.996737	0.701262	121	1105	121	1101	0.0986949	0.099018	0.123351	0.764775	0.569816	0	0.0938909	0.356914	0.0730607	0.0332103	0.00451004	0.00619006	0	0	0	0	0.00204002	0	0	0	1	0	0	0	0	0	0.0135401
chr1:28348246-28448245	chr1	28348246	28448245	99999	2.72e-05	111	5	1658	1657	0.999397	0.679047	359	1299	359	1298	0.216526	0.216657	0.140226	0.828074	0.596396	0	0.120551	0.420244	0.0170102	0.0291803	0.00653006	0.00300003	0	0	0	0	0	0	0	0	1	0	0	0	0	0	0.0287403
chr1:28448246-28548245	chr1	28448246	28548245	99999	1.67e-05	68	2	1762	1736	0.985244	0.645321	339	1423	339	1397	0.192395	0.195276	0.183223	0.757456	0.691087	0	0.0932709	0.545465	0.0201402	0.0242302	0.00279003	0.00578006	0	0	0	0	0	0	0	0	0	0	1	0	0	0	0
chr1:28548246-28648245	chr1	28548246	28648245	99999	7.45e-05	63	7	1492	1485	0.995308	0.708761	162	1330	162	1323	0.108579	0.109091	0.176016	0.773995	0.681807	0	0.125361	0.476265	0.0286003	0.0367804	0.00587006	0.00794008	0	0	0.00099001	0	0	0	0	0	0	0	0	0	0	0	0
chr1:28648246-28748245	chr1	28648246	28748245	99999	3e-05	56	3	1783	1761	0.987661	0.685072	273	1510	273	1488	0.153113	0.155026	0.265479	0.762053	0.594396	0	0.0514405	0.501625	0.0198002	0.00798008	0.00281003	0.00563006	0	0	0	0	0.00511005	0	0	0	0	0	0	0	0	0	0.0114601
chr1:28748246-28848245	chr1	28748246	28848245	99999	4.63e-05	52	5	2075	2067	0.996145	0.617564	640	1435	638	1429	0.308434	0.30866	0.181084	0.812438	0.668807	0	0.0571306	0.545085	0.0509405	0.00651006	0.00261003	0.00687007	0	0	0	0	0	0	0	0	0	0	0	0	0	0	0.0175402
chr1:28848246-28948245	chr1	28848246	28948245	99999	1.74e-05	56	2	2054	2021	0.983934	0.592515	237	1817	237	1784	0.115385	0.117269	0.0842065	0.660042	0.665127	0	0.0641706	0.521565	0.0592906	0.0103101	0.00387004	0.00595006	0	0	0	0	0	0	0	0	0	0	1	0	0	0	0.0125201
chr1:28948246-29048245	chr1	28948246	29048245	99999	4.82e-05	89	7	1632	1630	0.998775	0.681246	318	1314	318	1312	0.194853	0.195092	0.106701	0.820504	0.636766	0	0.106841	0.439704	0.0355504	0.0425604	0.00677007	0.00541005	0	0	0	0	0	0	0	0	0	0	0	0	0	0	0
chr1:29048246-29148245	chr1	29048246	29148245	99999	4.64e-05	90	7	1676	1674	0.998807	0.601282	476	1200	476	1198	0.28401	0.284349	0.181683	0.768	0.598216	0	0.127531	0.423044	0.0251203	0.00736007	0.00461005	0.0097001	0	0	0.00108001	0	0	0	0	0	0	0	0	0	0	0	0
chr1:29148246-29248245	chr1	29148246	29248245	99999	0.000101151	83	9	1072	1067	0.995336	0.857005	0	1072	0	1067	0	0		0.857005	0.562306	0	0.130041	0.349563	0.0165402	0.0580106	0.00463005	0.00370004	0	0	0.00099001	0	0	0	0	0	0	0	1	1	0	0	0
chr1:29248246-29348245	chr1	29248246	29348245	99999	4.86e-05	68	6	1814	1803	0.993936	0.569658	621	1193	621	1182	0.342337	0.344426	0.161272	0.784216	0.446874	0	0.0502405	0.361144	0.0139801	0.00926009	0.00782008	0.00541005	0	0	0	0	0	0	0	0	0	0	0	0	0	0	0
chr1:29348246-29448245	chr1	29348246	29448245	99999	5.1e-05	108	10	1815	1804	0.993939	0.598555	619	1196	619	1185	0.341047	0.343126	0.11429	0.851518	0.473235	0	0.0918309	0.333083	0.0150702	0.0245402	0.00341003	0.00634006	0	0	0	0	0	0	0	0	0	0	0	0	0	0	0
chr1:29448246-29548245	chr1	29448246	29548245	99999	9.99e-05	96	13	1356	1355	0.999263	0.743236	170	1186	170	1185	0.125369	0.125461	0.212242	0.819412	0.501175	0	0.134841	0.231162	0.095241	0.0294503	0.00368004	0.00730007	0	0	0	0	0	0	0	0	0	0	0	0	0	0	0.0463005
chr1:29548246-29648245	chr1	29548246	29648245	99999	0.000153918	158	25	1028	1022	0.994163	0.782106	0	1028	0	1022	0	0		0.782106	0.579776	0	0.237882	0.174472	0.142991	0.0175202	0.00329003	0.00364004	0	0	0	0	0	0	0	0	0	0	0	0	0	0	0
chr1:29648246-29748245	chr1	29648246	29748245	99999	8.54e-05	209	19	1065	1060	0.995305	0.787082	75	990	75	985	0.0704225	0.0707547	0.252449	0.82779	0.517415	0	0.225602	0.142071	0.108411	0.0219302	0.00325003	0.0163402	0	0	0	0	0	0	0	0	0	0	0	0	0	0	0.0257703
chr1:29748246-29750669	chr1	29748246	29750669	2423		0	0	55	55	1	0.885567	0	55	0	55	0	0		0.885567	0.378044	0	0.179942	0.129591	0.0685101	0	0	0	0	0	0	0	0	0	0	0	0	0	0	0	0	0	1
chr1:29800670-29900669	chr1	29800670	29900669	99999	0.000105524	129	13	955	949	0.993717	0.823703	0	955	0	949	0	0		0.823703	0.482055	0	0.152372	0.134481	0.171412	0.0112901	0.00588006	0.00704007	0	0	0	0	0	0	0	0	0	0	0	0	0	0	0.0121601
chr1:29900670-30000669	chr1	29900670	30000669	99999	0.000128934	239	31	1006	997	0.991054	0.811672	0	1006	0	997	0	0		0.811672	0.492945	0	0.205012	0.150832	0.100511	0.00660007	0.00873009	0.0220102	0	0	0	0	0	0	0	0	0	0	0	0	0	0	0.0234502
chr1:30000670-30100669	chr1	30000670	30100669	99999	0.000117708	194	24	1051	1050	0.999049	0.79008	0	1051	0	1050	0	0		0.79008	0.543695	0	0.255333	0.112761	0.111181	0.0258503	0.00170002	0.0372104	0	0	0	0	0	0	0	0	0	0	0	0	0	0	0.0119201
chr1:30100670-30200669	chr1	30100670	30200669	99999	7.75e-05	222	17	988	988	1	0.79635	0	988	0	988	0	0		0.79635	0.584026	0	0.173632	0.136371	0.226342	0.0296403	0.0097101	0.00825008	0	0	0	0	0.000340003	0	0	0	1	0	0	0	0	0	0
chr1:30200670-30300669	chr1	30200670	30300669	99999	0.000112309	231	22	848	843	0.994104	0.766503	0	848	0	843	0	0		0.766503	0.547935	0	0.268923	0.098821	0.136511	0.0355104	0.00178002	0.00651006	0	0	0	0	0	0	0	0	1	0	0	0	0	0	0
chr1:30300670-30400669	chr1	30300670	30400669	99999	9.63e-05	173	19	1141	1141	1	0.794606	0	1141	0	1141	0	0		0.794606	0.491725	0	0.137561	0.129791	0.196592	0.0170002	0.00498005	0.00651006	0	0	0	0	0	0	0	0	1	0	1	0	0	0	0.0121701
chr1:30400670-30500669	chr1	30400670	30500669	99999	0.000135141	226	31	1015	1015	1	0.841869	0	1015	0	1015	0	0		0.841869	0.581846	0	0.228772	0.131711	0.187192	0.0126001	0.0106901	0.0113001	0	0	0	0	0	0	0	0	1	0	1	1	0	0	0
chr1:30500670-30600669	chr1	30500670	30600669	99999	0.000102951	241	23	927	921	0.993528	0.793474	0	927	0	921	0	0		0.793474	0.574916	0	0.244292	0.117661	0.167562	0.0164402	0.00443004	0.0180202	0	0.000790008	0	0	0	0	0.00650007	0	1	0	1	1	0	0	0.0319803
chr1:30600670-30700669	chr1	30600670	30700669	99999	0.000107871	260	29	1034	989	0.95648	0.835742	0	1034	0	989	0	0		0.835742	0.535945	0	0.270133	0.130511	0.113261	0.00787008	0.00248002	0.0117001	0	0	0	0	0	0	0	0	1	0	0	0	0	0	0.0741307
chr1:30700670-30800669	chr1	30700670	30800669	99999	0.00012024	275	33	998	989	0.990982	0.822443	0	998	0	989	0	0		0.822443	0.585946	0	0.234462	0.117021	0.171312	0.0233302	0.00661007	0.0344803	0	0	0	0	0	0	0	0	0	0	0	0	0	0	0.0175602
chr1:30800670-30900669	chr1	30800670	30900669	99999	0.000148777	234	29	833	818	0.981993	0.830364	0	833	0	818	0	0		0.830364	0.575616	0	0.247622	0.137681	0.149451	0.0152702	0.00171002	0.0240402	0	0	0	0	0	0	0	0	0	0	0	0	0	0	0
chr1:30900670-31000669	chr1	30900670	31000669	99999	0.000104591	179	29	1549	1549	1	0.732656	366	1183	366	1183	0.236281	0.236281	0.326356	0.858358	0.415094	0	0.159812	0.163962	0.0576906	0.00383004	0.00844008	0.0220702	0	0	0	0	0	0	0	0	0	0	1	0	0	0	0.0421204
chr1:31000670-31100669	chr1	31000670	31100669	99999	7.08e-05	178	20	1587	1579	0.994959	0.748207	179	1408	172	1407	0.112791	0.10893	0.599763	0.766353	0.486785	0	0.124401	0.252613	0.0610406	0.0165802	0.0111301	0.0195902	0.00238002	0	0	0	0	0	0	0	0	0	0	0	0	0	0
chr1:31100670-31200669	chr1	31100670	31200669	99999	8.85e-05	115	15	1474	1461	0.99118	0.722249	242	1232	240	1221	0.164179	0.164271	0.130529	0.838557	0.431874	0	0.0721207	0.272073	0.0457405	0.0170602	0.00747007	0.0175002	0	0	0	0	0	0	0	0	0	0	0	0	0	0	0
chr1:31200670-31300669	chr1	31200670	31300669	99999	4.6e-05	86	4	1011	1010	0.999011	0.859217	0	1011	0	1010	0	0		0.859217	0.368834	0	0.0371004	0.287743	0.0119001	0.0212402	0.00466005	0.00649006	0	0	0	0	0	0	0	0	0	0	0	0	0	0	0
chr1:31300670-31400669	chr1	31300670	31400669	99999	1.84e-05	65	2	1675	1672	0.998209	0.708468	223	1452	223	1449	0.133134	0.133373	0.103407	0.801586	0.731177	0	0.0838608	0.563146	0.0445804	0.0161902	0.00524005	0.0177402	0	0.000510005	0	0	0	0	0	0	0	0	1	1	0	0	0
chr1:31400670-31500669	chr1	31400670	31500669	99999	6.88e-05	115	14	1770	1751	0.989266	0.671693	364	1406	364	1387	0.20565	0.207881	0.226617	0.788497	0.628686	0	0.0660707	0.479085	0.0297403	0.0227602	0.00410004	0.00831008	0	0	0	0	0	0	0.0189202	0	0	0	1	0	0	0	0
chr1:31500670-31600669	chr1	31500670	31600669	99999	6.08e-05	137	8	960	960	1	0.773498	120	840	120	840	0.125	0.125	0.182	0.857998	0.536295	0	0.133221	0.310843	0.0581406	0.0259603	0.00324003	0.00565006	0	0	0	0	0	0	0	0	0	0	0	0	0	0	0
chr1:31600670-31700669	chr1	31600670	31700669	99999	4.08e-05	164	9	1346	1338	0.994056	0.667728	181	1165	181	1157	0.134473	0.135277	0.160605	0.747062	0.498925	0	0.119231	0.290723	0.0447904	0.0204502	0.00579006	0.0187402	0	0.000390004	0	0	0	0	0	0	0	0	0	0	0	0	0
chr1:31700670-31800669	chr1	31700670	31800669	99999	0.000109836	139	16	1048	1040	0.992366	0.701373	0	1048	0	1040	0	0		0.701373	0.726057	0	0.201232	0.162812	0.294013	0.0441504	0.00286003	0.0199202	0	0	0	0	0.00107001	0	0	0	0	0	0	0	0	0	0
chr1:31800670-31900669	chr1	31800670	31900669	99999	6.35e-05	105	10	1500	1500	1	0.663669	487	1013	487	1013	0.324667	0.324667	0.247317	0.86383	0.457305	0	0.167812	0.209612	0.0571606	0.00761008	0.00222002	0.0152102	0	0	0	0	0	0	0	0	0	0	0	0	0	0	0
chr1:31900670-32000669	chr1	31900670	32000669	99999	6.04e-05	123	14	1883	1882	0.999469	0.743128	556	1327	555	1327	0.295274	0.294899	0.431502	0.873461	0.271163	0	0.102001	0.141371	0.00355004	0.0138301	0.00479005	0.00704007	0	0	0	0	0	0	0	0	0	0	0	0	0	0	0
chr1:32000670-32100669	chr1	32000670	32100669	99999	7.08e-05	74	9	1719	1705	0.991856	0.611662	513	1206	513	1192	0.298429	0.30088	0.159192	0.806391	0.496285	0	0.186492	0.246352	0.0275703	0.0166102	0.0103401	0.0095701	0	0	0	0	0	0	0	0	0	0	0	0	0	1	0
chr1:32100670-32200669	chr1	32100670	32200669	99999	3.65e-05	93	5	1471	1451	0.986404	0.695147	333	1138	333	1118	0.226377	0.229497	0.163875	0.853389	0.588326	0	0.147251	0.368264	0.0346303	0.0238002	0.00441004	0.0096401	0	0	0	0	0.000330003	0	0	0	0	0	0	0	0	0	0.0253903
chr1:32200670-32300669	chr1	32200670	32300669	99999	4.07e-05	82	5	1497	1487	0.99332	0.722599	233	1264	233	1254	0.155645	0.156691	0.0924225	0.839689	0.565566	0	0.103581	0.414984	0.0278703	0.00883009	0.00473005	0.00513005	0	0	0.000520005	0	0	0	0	0	0	0	0	0	0	0	0
chr1:32300670-32400669	chr1	32300670	32400669	99999	3.47e-05	56	3	1546	1535	0.992885	0.729402	282	1264	282	1253	0.182406	0.183713	0.218209	0.844451	0.689447	0	0.142971	0.467995	0.0147101	0.0487605	0.00423004	0.00686007	0	0	0	0.00325003	0	0.000670007	0	0	0	0	1	1	0	0	0
chr1:32400670-32500669	chr1	32400670	32500669	99999	5.39e-05	62	6	1795	1788	0.9961	0.577427	781	1014	781	1007	0.435097	0.436801	0.226947	0.849249	0.434594	0	0.0526805	0.353314	0	0.0213002	0.00109001	0.00539005	0	0	0	0	0.000820008	0	0	0	0	0	0	0	0	0	0
chr1:32500670-32600669	chr1	32500670	32600669	99999	2.24e-05	46	2	1941	1940	0.999485	0.52435	829	1112	829	1111	0.427099	0.42732	0.145837	0.806788	0.554886	0	0.0865509	0.411304	0.00476005	0.0295403	0.0104201	0.0118801	0	0	0.000550006	0	0	0	0	0	0	0	0	0	0	0	0.0124101
chr1:32600670-32700669	chr1	32600670	32700669	99999	3.5e-05	66	3	1298	1286	0.990755	0.737692	244	1054	244	1042	0.187982	0.189736	0.318113	0.835943	0.672577	0	0.0822208	0.262283	0.310143	0.0123301	0.00238002	0.00184002	0	0	0	0.00321003	0	0	0	0	0	0	0	0	0	0	0.0303503
chr1:32700670-32800669	chr1	32700670	32800669	99999	4.57e-05	77	6	1705	1700	0.997067	0.599479	486	1219	486	1214	0.285044	0.285882	0.15154	0.778802	0.673097	0	0.101971	0.432474	0.0774308	0.0421704	0.0096401	0.00941009	0	0	0	0	0	0	0	0	0	0	0	0	0	0	0
chr1:32800670-32900669	chr1	32800670	32900669	99999	8.34e-05	98	13	1590	1583	0.995597	0.69656	203	1387	203	1380	0.127673	0.128238	0.0793962	0.787346	0.706557	0	0.117091	0.463325	0.0794808	0.0344003	0.00409004	0.00732007	0	0	0.00101001	0	0	0	0	0	0	0	0	0	0	0	0.0111401
chr1:32900670-33000669	chr1	32900670	33000669	99999	6.91e-05	89	12	1951	1931	0.989749	0.62759	468	1483	468	1463	0.239877	0.242361	0.157523	0.77796	0.522135	0	0.0277603	0.433604	0.0283303	0.0159002	0.00832008	0.00733007	0	0	0.000900009	0	0	0	0	0	0	0	0	0	0	0	0.0101201
chr1:33000670-33100669	chr1	33000670	33100669	99999	3.05e-05	85	4	1542	1529	0.991569	0.715644	307	1235	307	1222	0.199092	0.200785	0.442047	0.784379	0.577816	0	0.142361	0.354594	0.0194502	0.0399304	0.00161002	0.00473005	0	0	0	0	0	0	0.0153702	0	0	0	0	0	0	0	0
chr1:33100670-33200669	chr1	33100670	33200669	99999	3.84e-05	44	3	1774	1768	0.996618	0.562347	483	1291	479	1289	0.272266	0.270928	0.216883	0.690724	0.504095	0	0.100421	0.294713	0.0663607	0.0307303	0.00714007	0.00473005	0	0	0	0	0	0	0	0	0	0	0	0	0	1	0
chr1:33200670-33300669	chr1	33200670	33300669	99999	6.54e-05	81	9	1699	1544	0.90877	0.546555	747	952	611	933	0.43967	0.395725	0.145829	0.808982	0.548705	0	0.0774808	0.324463	0.0585606	0.0296903	0.00423004	0.00692007	0	0	0	0.00326003	0	0	0.0441004	0	0	0	0	0	0	1	0.0251403
chr1:33300670-33400669	chr1	33300670	33400669	99999	6.87e-05	127	11	1259	1256	0.997617	0.725974	374	885	374	882	0.297061	0.297771	0.471881	0.833719	0.584626	0	0.204022	0.248282	0.098781	0.0276403	0.00106001	0.00487005	0	0	0	0	0	0	0	0	0	0	0	0	0	0	0
chr1:33400670-33500669	chr1	33400670	33500669	99999	7.3e-05	121	11	1245	1236	0.992771	0.495878	433	812	433	803	0.347791	0.350324	0.0640612	0.728726	0.651257	0	0.267033	0.205442	0.115161	0.0409404	0.00747007	0.0152102	0	0	0	0	0	0	0	0	0	0	0	0	0	0	0
chr1:33500670-33600669	chr1	33500670	33600669	99999	8.85e-05	102	15	1661	1653	0.995184	0.670132	615	1046	614	1039	0.370259	0.371446	0.355243	0.856216	0.378154	0	0.126241	0.157852	0.0405104	0.0169402	0.00297003	0.00921009	0.00240002	0	0	0	0	0	0.0223502	0	0	0	0	0	0	0	0
chr1:33600670-33700669	chr1	33600670	33700669	99999	8.74e-05	181	17	1075	1072	0.997209	0.734173	171	904	171	901	0.15907	0.159515	0.105204	0.853544	0.433424	0	0.197952	0.159522	0.0440604	0.0183702	0.00570006	0.00804008	0	0	0	0	0	0	0	0	0	0	0	0	0	0	0.0133801
chr1:33700670-33800669	chr1	33700670	33800669	99999	6.67e-05	170	12	1059	1036	0.978281	0.798467	76	983	76	960	0.0717658	0.0733591	0.270058	0.840299	0.443444	0	0.227422	0.114411	0.0330303	0.0461105	0.00142001	0.00616006	0	0	0	0	0	0	0.0149502	0	0	0	0	0	0	0	0
chr1:33800670-33900669	chr1	33800670	33900669	99999	9.94e-05	155	16	1038	1038	1	0.802344	154	884	154	884	0.148362	0.148362	0.448407	0.864003	0.393814	0	0.182422	0.126041	0.0483405	0.0277103	0.00333003	0.00598006	0	0	0	0	0	0	0	0	0	0	1	0	0	0	0
chr1:33900670-34000669	chr1	33900670	34000669	99999	8.14e-05	175	13	913	904	0.990142	0.852806	0	913	0	904	0	0		0.852806	0.462065	0	0.274223	0.107551	0.0580206	0.0124301	0.00417004	0.00567006	0	0	0	0	0	0	0	0	0	0	0	0	0	0	0
chr1:34000670-34100669	chr1	34000670	34100669	99999	0.000105329	195	16	779	760	0.97561	0.867265	0	779	0	760	0	0		0.867265	0.412094	0	0.242822	0.0727807	0.0574406	0.0286803	0.00377004	0.00687007	0	0	0	0	0	0	0	0	0	0	1	0	0	0	0
chr1:34100670-34200669	chr1	34100670	34200669	99999	8.35e-05	146	10	820	819	0.99878	0.869771	0	820	0	819	0	0		0.869771	0.433344	0	0.213862	0.119641	0.0753708	0.0164802	0.00351003	0.00450005	0	0	0	0	0	0	0	0	0	0	1	0	0	0	0
chr1:34200670-34300669	chr1	34200670	34300669	99999	0.000160115	270	38	879	879	1	0.877535	0	879	0	879	0	0		0.877535	0.444034	0	0.195592	0.126491	0.0738807	0.0356104	0.00519005	0.00759008	0	0	0	0	0	0	0	0	0	0	0	0	0	0	0
chr1:34300670-34400669	chr1	34300670	34400669	99999	7.21e-05	173	12	962	913	0.949064	0.769414	12	950	12	901	0.012474	0.0131435	0.556301	0.772252	0.535555	0	0.304783	0.120671	0.0532205	0.0206902	0.00149001	0.0145601	0	0.000890009	0	0	0	0	0.0169802	0.00227002	0	0	0	0	0	0	0
chr1:34400670-34500669	chr1	34400670	34500669	99999	7.4e-05	171	15	1184	1160	0.97973	0.53783	398	786	398	762	0.336149	0.343103	0.0722624	0.781	0.513865	0	0.260923	0.121141	0.0719007	0.0406504	0.00557006	0.0142301	0	0	0	0	0	0	0	0	0	0	0	0	0	1	0
chr1:34500670-34600669	chr1	34500670	34600669	99999	9.55e-05	214	13	636	634	0.996855	0.737381	0	636	0	634	0	0		0.737381	0.519355	0	0.313133	0.0824708	0.102371	0.0146001	0.000230002	0.00660007	0	0	0	0	0	0	0	0	0	0	0	0	0	0	0
chr1:34600670-34700669	chr1	34600670	34700669	99999	9.89e-05	131	10	772	764	0.989637	0.783948	0	772	0	764	0	0		0.783948	0.418764	0	0.187082	0.099081	0.109121	0.0154802	0.00178002	0.00627006	0	0	0	0	0	0	0	0	0	0	0	0	0	0	0
chr1:34700670-34800669	chr1	34700670	34800669	99999	7.86e-05	116	6	658	656	0.99696	0.783105	0	658	0	656	0	0		0.783105	0.617966	0	0.376374	0.0820508	0.0904409	0.0566506	0.00682007	0.00623006	0	0	0	0	0	0	0	0	0	0	0	0	0	0	0
chr1:34800670-34900669	chr1	34800670	34900669	99999	0.000111211	194	20	927	862	0.929881	0.817806	0	927	0	862	0	0		0.817806	0.505495	0	0.200432	0.117101	0.143661	0.0305603	0.00575006	0.00804008	0	0	0	0	0	0	0	0	0	0	1	1	1	0	0
chr1:34900670-35000669	chr1	34900670	35000669	99999	8.94e-05	102	9	987	987	1	0.826958	68	919	68	919	0.0688956	0.0688956	0.881192	0.822945	0.477895	0	0.178702	0.133731	0.120371	0.0393604	0.000310003	0.00607006	0	0	0	0	0	0	0	0	0	0	1	1	0	0	0
chr1:35000670-35100669	chr1	35000670	35100669	99999	8.1e-05	78	8	1266	1265	0.99921	0.704914	445	821	445	820	0.351501	0.351779	0.455319	0.840365	0.559006	0	0.278123	0.163912	0.0810308	0.0238902	0.00279003	0.0104301	0	0	0	0	0	0	0	0	0	0	0	0	0	0	0
chr1:35100670-35200669	chr1	35100670	35200669	99999	5.54e-05	76	6	1424	1399	0.982444	0.54116	607	817	607	792	0.426264	0.433881	0.241851	0.770555	0.581106	0	0.316063	0.153292	0.0597506	0.0203002	0.00350003	0.0162802	0	0	0	0	0.000490005	0	0.0116001	0	0	0	0	0	0	0	0
chr1:35200670-35300669	chr1	35200670	35300669	99999	4.14e-05	83	4	1164	1121	0.963058	0.647288	293	871	293	828	0.251718	0.261374	0.192295	0.808294	0.585476	0	0.179152	0.266573	0.0654507	0.0474305	0.00412004	0.0105001	0	0	0	0	0	0	0.0123201	0	0	0	0	0	0	0	0
chr1:35300670-35400669	chr1	35300670	35400669	99999	2.79e-05	52	2	1379	1367	0.991298	0.706812	201	1178	201	1166	0.145758	0.147037	0.140447	0.804444	0.765658	0	0.111401	0.369564	0.243862	0.0317403	0.00431004	0.00418004	0	0	0	0	0.000600006	0	0	0	0	0	0	0	0	0	0.0141701
chr1:35400670-35500669	chr1	35400670	35500669	99999	4.42e-05	97	6	1398	1378	0.985694	0.59367	235	1163	233	1145	0.168097	0.169086	0.0832841	0.69753	0.653037	0	0.155552	0.411724	0.0418804	0.0246002	0.00685007	0.0116201	0	0	0.000810008	0	0	0	0	0	0	0	0	0	0	0	0
chr1:35500670-35600669	chr1	35500670	35600669	99999	6.46e-05	91	6	1020	1004	0.984314	0.734697	117	903	117	887	0.114706	0.116534	0.0547417	0.824387	0.638336	0	0.193592	0.295743	0.0747607	0.0583906	0.00702007	0.00538005	0	0	0	0.00309003	0.000370004	0	0	0	0	0	0	0	0	0	0
chr1:35600670-35700669	chr1	35600670	35700669	99999	7.63e-05	135	10	971	960	0.988671	0.851099	0	971	0	960	0	0		0.851099	0.416634	0	0.121121	0.205482	0.0193802	0.0593106	0.00452005	0.00607006	0	0	0.000750008	0	0	0	0	0	0	0	0	0	0	0	0.0188702
chr1:35700670-35800669	chr1	35700670	35800669	99999	4.95e-05	62	3	977	974	0.996929	0.722968	162	815	162	812	0.165814	0.166324	0.109106	0.845438	0.579046	0	0.302643	0.206602	0.0404104	0.0174302	0.00341003	0.00855009	0	0	0	0	0	0	0	0	0	0	0	0	0	0	0
chr1:35800670-35900669	chr1	35800670	35900669	99999	2.97e-05	71	3	1424	1424	1	0.601647	497	927	497	927	0.349017	0.349017	0.133321	0.852734	0.435484	0	0.107961	0.260583	0.0306503	0.0239902	0.00401004	0.00833008	0	0	0	0	0	0	0	0	0	0	0	0	0	0	0
chr1:35900670-36000669	chr1	35900670	36000669	99999	3.29e-05	71	3	1283	1278	0.996103	0.686052	280	1003	280	998	0.218239	0.219092	0.155983	0.834768	0.510575	0	0.119481	0.337823	0.0276203	0.0129301	0.00637006	0.00635006	0	0	0	0	0	0	0	0	0	0	0	0	0	1	0
chr1:36000670-36100669	chr1	36000670	36100669	99999	2.16e-05	64	2	1444	1442	0.998615	0.624399	366	1078	364	1078	0.253463	0.252427	0.110345	0.797976	0.589236	0	0.148351	0.373094	0.0295003	0.0220902	0.00724007	0.00819008	0	0	0	0	0	0.000770008	0	0	0	0	0	0	0	1	0
chr1:36100670-36200669	chr1	36100670	36200669	99999	5.26e-05	61	4	1246	1243	0.997592	0.625408	415	831	414	829	0.333066	0.333065	0.157024	0.859318	0.505735	0	0.172072	0.280273	0.00891009	0.0367104	0.00351003	0.00426004	0	0	0	0	0	0	0	0	0	0	0	0	0	0	0
chr1:36200670-36300669	chr1	36200670	36300669	99999	9.32e-05	46	4	933	927	0.993569	0.849955	0	933	0	927	0	0		0.849955	0.640976	0	0.238102	0.308963	0.0688807	0.0147001	0.00483005	0.00550006	0	0	0	0	0	0	0	0	0	0	0	0	0	0	0
chr1:36300670-36400669	chr1	36300670	36400669	99999	6.06e-05	74	9	2006	2003	0.998504	0.590662	805	1201	805	1198	0.401296	0.401897	0.202939	0.851193	0.385994	0	0.0356004	0.322403	0.00224002	0.00912009	0.00309003	0.0135401	0	0	0	0	0	0	0	0	0	0	0	0	0	1	0
chr1:36400670-36500669	chr1	36400670	36500669	99999	5.52e-05	58	6	1875	1867	0.995733	0.698235	394	1481	394	1473	0.210133	0.211034	0.197235	0.832244	0.655667	0	0.098491	0.442194	0.0299903	0.0648406	0.00382004	0.00763008	0	0	0	0	0	0	0.00878009	0	0	0	0	0	0	0	0
chr1:36500670-36600669	chr1	36500670	36600669	99999	8.32e-05	76	12	1898	1889	0.995258	0.671427	613	1285	613	1276	0.322972	0.32451	0.279121	0.859894	0.430474	0	0.0869509	0.259023	0.0631806	0.0132801	0.00309003	0.00574006	0	0	0	0	0	0	0	0	1	0	0	0	0	0	0.0492905
chr1:36600670-36700669	chr1	36600670	36700669	99999	6.37e-05	158	16	1589	1585	0.997483	0.631403	385	1204	385	1200	0.242291	0.242902	0.216619	0.76448	0.504675	0	0.0767408	0.360194	0.0356304	0.0163402	0.00379004	0.0106801	0	0	0	0	0.00131001	0	0	0	1	0	0	0	0	1	0
chr1:36700670-36800669	chr1	36700670	36800669	99999	0.000129726	179	31	1335	1335	1	0.777615	111	1224	111	1224	0.0831461	0.0831461	0.113745	0.837819	0.554366	0	0.194182	0.230582	0.0891009	0.0153702	0.00157002	0.0236602	0	0	0	0	0	0	0	0	1	0	0	0	0	0	0
chr1:36800670-36900669	chr1	36800670	36900669	99999	0.00011141	118	15	1141	1135	0.994741	0.85941	0	1141	0	1135	0	0		0.85941	0.397544	0	0.107031	0.153162	0.0741007	0.0197902	0.00149001	0.0421704	0	0	0	0	0	0	0	0	0	0	0	0	0	0	0
chr1:36900670-37000669	chr1	36900670	37000669	99999	9.57e-05	140	14	1045	1043	0.998086	0.802401	0	1045	0	1043	0	0		0.802401	0.472175	0	0.170632	0.140241	0.0759308	0.0603206	0.0146301	0.0100001	0	0.000420004	0	0	0	0	0	0	0	0	0	0	0	0	0
chr1:37000670-37100669	chr1	37000670	37100669	99999	7.78e-05	153	15	1260	1256	0.996825	0.868504	0	1260	0	1256	0	0		0.868504	0.300763	0	0.0848408	0.125321	0.0357604	0.0348303	0.00152001	0.0178802	0	0.000630006	0	0	0	0	0	0	0	0	0	0	0	0	0
chr1:37100670-37200669	chr1	37100670	37200669	99999	0.000129083	191	25	1014	1014	1	0.858184	0	1014	0	1014	0	0		0.858184	0.395274	0	0.218572	0.0904909	0.0502405	0.0223202	0.00315003	0.0105001	0	0	0	0	0	0	0	0	0	0	1	0	0	0	0
chr1:37200670-37300669	chr1	37200670	37300669	99999	9.11e-05	111	14	1385	1374	0.992058	0.639016	351	1034	351	1023	0.25343	0.255459	0.059246	0.837939	0.315173	0	0.095661	0.147031	0.0328203	0.0188602	0.00325003	0.0175502	0	0	0	0	0	0	0	0	0	0	0	0	0	0	0
chr1:37300670-37400669	chr1	37300670	37400669	99999	8.64e-05	118	10	981	953	0.971458	0.759416	0	981	0	953	0	0		0.759416	0.400384	0	0.174352	0.108481	0.0540605	0.0194402	0.00744007	0.0133801	0	0	0	0	0	0	0.0240602	0	0	0	0	0	0	0	0
chr1:37400670-37500669	chr1	37400670	37500669	99999	0.000106896	152	11	677	668	0.986706	0.784384	0	677	0	668	0	0		0.784384	0.612546	0	0.436674	0.0878409	0.0549806	0.0178602	0.00871009	0.00543005	0	0	0	0	0.00105001	0	0	0	0	0	0	0	0	0	0
chr1:37500670-37600669	chr1	37500670	37600669	99999	0.000190493	106	21	1040	1040	1	0.801862	98	942	98	942	0.0942308	0.0942308	0.354733	0.848379	0.416084	0	0.161022	0.148991	0.0607106	0.0242802	0.0095001	0.0108201	0	0.00098001	0	0	0	0	0	0	0	0	0	0	0	0	0
chr1:37600670-37700669	chr1	37600670	37700669	99999	0.000148961	103	17	1108	1105	0.997292	0.823099	0	1108	0	1105	0	0		0.823099	0.511765	0	0.140501	0.214722	0.0948509	0.0385904	0.0119201	0.0116401	0	0	0	0	0	0	0	0	0	0	0	0	0	0	0
chr1:37700670-37800669	chr1	37700670	37800669	99999	9.57e-05	61	10	1713	1710	0.998249	0.594085	538	1175	538	1172	0.314069	0.31462	0.15477	0.795751	0.564946	0	0.116641	0.321493	0.095951	0.0202802	0.00499005	0.00528005	0	0	0	0	0.000380004	0	0	0	0	0	0	0	0	1	0
chr1:37800670-37900669	chr1	37800670	37900669	99999	9.32e-05	85	11	1389	1387	0.99856	0.714841	274	1115	274	1113	0.197264	0.197549	0.174068	0.847969	0.404364	0	0.114151	0.226942	0.0301703	0.0246602	0.00264003	0.00595006	0	0	0	0	0	0	0	0	0	0	0	0	0	1	0
chr1:37900670-38000669	chr1	37900670	38000669	99999	7.75e-05	177	22	1603	1603	1	0.587573	625	978	625	978	0.389894	0.389894	0.152011	0.865922	0.463015	0	0.135051	0.244462	0.0325803	0.0375104	0.00618006	0.00547005	0	0	0.000940009	0	0.00105001	0	0	0	0	0	0	0	0	1	0
chr1:38000670-38100669	chr1	38000670	38100669	99999	0	36	0	1528	1527	0.999346	0.50139	698	830	698	829	0.456806	0.457105	0.100118	0.839253	0.444404	0	0.106851	0.264033	0.0398804	0.0245602	0.00611006	0.00392004	0	0	0	0	0	0	0	0	0	0	0	0	0	1	0.0110101
chr1:38100670-38200669	chr1	38100670	38200669	99999	0	21	0	1653	1576	0.953418	0.743849	140	1513	140	1436	0.0846945	0.0888325	0.210116	0.795884	0.587966	0	0.0408204	0.399914	0.103871	0.0149201	0.00281003	0.00307003	0	0	0	0	0.000850009	0	0.0218802	0	0	0	0	0	0	0	0.0127201
chr1:38200670-38300669	chr1	38200670	38300669	99999	2.14e-05	70	3	2006	2000	0.997009	0.513358	1002	1004	1002	998	0.499501	0.501	0.167973	0.860128	0.400794	0	0.0731107	0.288833	0.0139501	0.00867009	0.00524005	0.0107301	0	0	0	0	0.000730007	0	0	0	0	0	0	0	0	0	0
chr1:38300670-38400669	chr1	38300670	38400669	99999	0.000106606	142	17	1123	1123	1	0.814408	0	1123	0	1123	0	0		0.814408	0.463735	0	0.123371	0.154932	0.145151	0.0177402	0.00815008	0.0143901	0	0	0	0	0	0	0	0	0	0	1	1	0	0	0
chr1:38400670-38500669	chr1	38400670	38500669	99999	9.81e-05	181	19	1070	1069	0.999065	0.832664	0	1070	0	1069	0	0		0.832664	0.503525	0	0.158942	0.180692	0.118721	0.0332803	0.00513005	0.00724007	0	0	0	0	0	0	0	0	0	0	1	0	1	0	0
chr1:38500670-38600669	chr1	38500670	38600669	99999	0.000142857	175	21	840	837	0.996429	0.782485	0	840	0	837	0	0		0.782485	0.583506	0	0.324413	0.114831	0.104831	0.0257303	0.00661007	0.00738007	0	0	0	0	0	0	0	0	0	0	0	0	0	0	0
chr1:38600670-38700669	chr1	38600670	38700669	99999	0.00012381	150	13	700	692	0.988571	0.794381	0	700	0	692	0	0		0.794381	0.663807	0	0.376784	0.096891	0.164442	0.0194002	0.00248002	0.00275003	0	0	0	0	0.00106001	0	0	0	0	0	0	0	0	0	0
chr1:38700670-38800669	chr1	38700670	38800669	99999	8e-05	110	9	1023	1021	0.998045	0.710556	99	924	99	922	0.0967742	0.0969638	0.106444	0.775423	0.395614	0	0.173872	0.141651	0.0550006	0.0149101	0.00421004	0.00745007	0	0	0	0	0	0	0	0	0	0	0	0	0	0	0
chr1:38800670-38900669	chr1	38800670	38900669	99999	0.000110901	181	22	1096	1084	0.989051	0.721405	110	986	110	974	0.100365	0.101476	0.240003	0.775773	0.495485	0	0.197552	0.142771	0.103201	0.0237302	0.00286003	0.00830008	0	0	0.00170002	0	0	0	0.0156102	0	0	0	1	1	0	0	0
chr1:38900670-39000669	chr1	38900670	39000669	99999	9.98e-05	181	16	886	879	0.992099	0.769769	75	811	75	804	0.0846501	0.0853242	0.362507	0.80776	0.471545	0	0.193192	0.148341	0.099891	0.0254503	0.00137001	0.00362004	0	0	0	0	0	0	0	0	0	0	0	0	1	0	0.0239202
chr1:39000670-39100669	chr1	39000670	39100669	99999	6.28e-05	102	9	1405	1402	0.997865	0.53802	513	892	513	889	0.365125	0.365906	0.0656963	0.810576	0.455415	0	0.140181	0.206492	0.0659807	0.0351504	0.00406004	0.00382004	0	0	0	0	0	0	0	0	0	0	1	0	0	0	0
chr1:39100670-39200669	chr1	39100670	39200669	99999	6.53e-05	147	14	1458	1426	0.978052	0.707522	132	1326	132	1294	0.090535	0.0925666	0.10637	0.768845	0.640026	0	0.117111	0.429024	0.0635206	0.0168402	0.00219002	0.00886009	0	0.000480005	0.00099001	0	0.00103001	0	0	0	0	0	0	0	0	1	0.0222602
chr1:39200670-39300669	chr1	39200670	39300669	99999	4.68e-05	102	8	1676	1672	0.997613	0.701928	154	1522	154	1518	0.0918854	0.0921053	0.102471	0.762742	0.726677	0	0.143491	0.485175	0.0386904	0.0490305	0.00405004	0.00632006	0	0	0	0	0	0	0	0	0	0	1	0	0	0	0.0186002
chr1:39300670-39400669	chr1	39300670	39400669	99999	0.000111842	100	17	1519	1511	0.994733	0.608104	411	1108	411	1100	0.270573	0.272005	0.0895225	0.801865	0.504715	0	0.0885709	0.352374	0.0380604	0.00570006	0.0112001	0.00659007	0	0.000900009	0	0	0.00104001	0.000370004	0	0	0	0	1	0	0	0	0
chr1:39400670-39500669	chr1	39400670	39500669	99999	6.04e-05	101	7	1148	1119	0.974739	0.8224	0	1148	0	1119	0	0		0.8224	0.490115	0	0.126811	0.322603	0	0.0100401	0.00475005	0.00789008	0	0.000420004	0.00120001	0	0	0	0.0164002	0	0	0	0	0	0	0	0
chr1:39500670-39600669	chr1	39500670	39600669	99999	5.4e-05	102	5	908	892	0.982379	0.84574	0	908	0	892	0	0		0.84574	0.402094	0	0.142261	0.207642	0.0193102	0.0232102	0.00607006	0.00360004	0	0	0	0	0	0	0	0	0	0	0	0	0	0	0
chr1:39600670-39700669	chr1	39600670	39700669	99999	1.91e-05	92	2	1139	1125	0.987709	0.725254	194	945	194	931	0.170325	0.172444	0.0600581	0.863866	0.339633	0	0.0660807	0.229542	0.00875009	0.0276303	0.00455005	0.00259003	0	0	0	0	0	0.000490005	0	0	0	0	0	0	0	0	0
chr1:39700670-39800669	chr1	39700670	39800669	99999	8.97e-05	82	13	1768	1565	0.885181	0.6002	509	1259	426	1139	0.287896	0.272204	0.118771	0.78026	0.423854	0	0.116221	0.258323	0.0287003	0.0120301	0.00243002	0.00549005	0	0	0	0	0	0.000660007	0	0	0	0	1	1	0	0	0.268733
chr1:39800670-39900669	chr1	39800670	39900669	99999	2.79e-05	100	5	1794	1788	0.996656	0.591175	378	1416	378	1410	0.210702	0.211409	0.141343	0.711769	0.511785	0	0.123851	0.278013	0.0728307	0.0310303	0.00373004	0.00278003	0	0	0	0	0	0	0	0	0	0	0	0	0	0	0
chr1:39900670-40000669	chr1	39900670	40000669	99999	7e-05	115	11	1367	1364	0.997805	0.55022	527	840	527	837	0.385516	0.386364	0.176784	0.785347	0.467715	0	0.139051	0.181532	0.097941	0.0402204	0.00299003	0.00539005	0	0	0	0	0.000590006	0	0	0	1	0	0	0	0	0	0.0330803
chr1:40000670-40100669	chr1	40000670	40100669	99999	5.45e-05	84	8	1746	1554	0.890034	0.633059	473	1273	388	1166	0.270905	0.249678	0.134049	0.79911	0.470005	0	0.132361	0.266863	0.0291303	0.0167802	0.00528005	0.00662007	0	0	0	0	0	0	0.0130901	0	1	1	0	0	0	0	0.224432
chr1:40100670-40200669	chr1	40100670	40200669	99999	1.86e-05	98	3	1647	1628	0.988464	0.529382	501	1146	501	1127	0.304189	0.30774	0.125607	0.708877	0.584326	0	0.0884709	0.352444	0.0838308	0.0135401	0.00671007	0.00667007	0	0	0.00217002	0	0	0	0.0308003	0	0	1	0	0	0	0	0.0113301
chr1:40200670-40300669	chr1	40200670	40300669	99999	6.16e-05	108	9	1353	1314	0.971175	0.676757	169	1184	169	1145	0.124908	0.128615	0.136427	0.756509	0.628196	0	0.143371	0.330453	0.095901	0.0333003	0.00360004	0.00541005	0	0	0	0	0	0	0.0161802	0	0	0	0	0	0	0	0
chr1:40300670-40400669	chr1	40300670	40400669	99999	6.26e-05	147	11	1196	1194	0.998328	0.637771	363	833	363	831	0.303512	0.30402	0.172312	0.841094	0.609496	0	0.218082	0.260353	0.0620306	0.0551906	0.00696007	0.00688007	0	0	0	0	0	0	0	0	0	0	0	0	0	0	0.0295903
chr1:40400670-40500669	chr1	40400670	40500669	99999	1.99e-05	87	2	1153	1134	0.983521	0.764159	131	1022	131	1003	0.113617	0.11552	0.106256	0.850087	0.492545	0	0.131811	0.314933	0.00471005	0.0289203	0.00469005	0.00533005	0	0	0.00108001	0	0.00107001	0	0	0	0	0	0	0	0	0	0
chr1:40500670-40600669	chr1	40500670	40600669	99999	8.53e-05	93	11	1386	1377	0.993506	0.643438	378	1008	378	999	0.272727	0.27451	0.222831	0.802587	0.598066	0	0.165952	0.317843	0.0677607	0.0285703	0.0094501	0.00875009	0	0	0	0	0	0	0	0	0	0	0	0	0	0	0
chr1:40600670-40700669	chr1	40600670	40700669	99999	7.93e-05	98	9	1158	1120	0.967185	0.621726	248	910	248	872	0.214162	0.221429	0.140607	0.758558	0.508555	0	0.223772	0.195972	0.0680807	0.0135201	0.00097001	0.00575006	0.000490005	0	0	0	0	0	0	0	0	0	0	0	0	0	0
chr1:40700670-40800669	chr1	40700670	40800669	99999	6.17e-05	91	7	1246	1228	0.985554	0.599679	325	921	325	903	0.260835	0.264658	0.154285	0.759981	0.608766	0	0.206882	0.289823	0.0637306	0.0369004	0.00233002	0.00879009	0	0	0	0	0.000330003	0	0	0	0	0	1	1	1	0	0.0171102
chr1:40800670-40900669	chr1	40800670	40900669	99999	8.71e-05	108	11	1169	1162	0.994012	0.816069	79	1090	79	1083	0.0675791	0.0679862	0.450498	0.842736	0.589576	0	0.203822	0.252323	0.0859109	0.0376304	0.00294003	0.00527005	0	0	0	0.00168002	0	0	0	0	0	0	1	1	0	0	0
chr1:40900670-41000669	chr1	40900670	41000669	99999	6.49e-05	108	8	1142	1128	0.987741	0.686209	230	912	230	898	0.201401	0.203901	0.129205	0.828872	0.441084	0	0.0610006	0.280443	0.0343303	0.0606706	0.00175002	0.00322003	0	0	0	0	0	0	0	0	0	0	0	0	0	0	0
chr1:41000670-41100669	chr1	41000670	41100669	99999	6.85e-05	168	21	1826	1822	0.997809	0.563623	799	1027	799	1023	0.437568	0.438529	0.19157	0.85421	0.363524	0	0.103571	0.177042	0.0521705	0.0135801	0.00523005	0.00905009	0	0	0	0.00305003	0	0	0	0	0	0	0	0	0	0	0
chr1:41100670-41200669	chr1	41100670	41200669	99999	4.34e-05	129	7	1251	1242	0.992806	0.748385	201	1050	200	1042	0.160671	0.161031	0.282559	0.837794	0.626666	0	0.113421	0.374604	0.0859009	0.0391204	0.00322003	0.0106501	0	0	0	0	0	0	0	0	0	0	1	1	1	0	0
chr1:41200670-41300669	chr1	41200670	41300669	99999	6.56e-05	116	11	1446	1435	0.992393	0.72226	349	1097	349	1086	0.241355	0.243206	0.348907	0.842242	0.490565	0	0.170712	0.231542	0.0585706	0.0224702	0.00353003	0.00390004	0	0	0	0	0	0	0	0	0	0	0	0	0	0	0
chr1:41300670-41400669	chr1	41300670	41400669	99999	0.000155188	101	10	638	627	0.982759	0.852565	0	638	0	627	0	0		0.852565	0.703237	0	0.445394	0.172172	0.0326403	0.0447204	0.00363004	0.00468005	0	0	0	0	0	0	0	0	0	0	1	0	0	0	0
chr1:41400670-41500669	chr1	41400670	41500669	99999	7.68e-05	76	5	857	834	0.973162	0.654141	217	640	217	617	0.253209	0.260192	0.0693834	0.859801	0.704207	0	0.432324	0.132041	0.095401	0.0335303	0.00704007	0.00387004	0	0	0	0	0	0	0	0	0	0	0	0	0	0	0
chr1:41500670-41600669	chr1	41500670	41600669	99999	0.000115447	183	24	1136	1134	0.998239	0.716108	203	933	203	931	0.178697	0.179012	0.0636848	0.858365	0.576886	0	0.230612	0.208362	0.0900109	0.0366504	0.00304003	0.00830008	0	0	0	0	0	0	0	0	0	0	1	0	0	0	0
chr1:41600670-41700669	chr1	41600670	41700669	99999	9.24e-05	174	24	1493	1492	0.99933	0.651595	474	1019	474	1018	0.317482	0.317694	0.239594	0.843431	0.352934	0	0.0879009	0.173412	0.0510205	0.00623006	0.00631006	0.0280803	0	0	0	0	0	0	0	0	0	0	0	0	0	0	0
chr1:41700670-41800669	chr1	41700670	41800669	99999	0.000120297	180	33	1524	1518	0.996063	0.739217	235	1289	235	1283	0.154199	0.154809	0.260414	0.826917	0.365904	0	0.131281	0.123901	0.0308803	0.00509005	0.0356904	0.0422904	0	0.000910009	0	0	0	0	0	0	0	0	0	0	0	0	0
chr1:41800670-41900669	chr1	41800670	41900669	99999	7.44e-05	215	19	1187	1187	1	0.794572	123	1064	123	1064	0.103623	0.103623	0.100557	0.874801	0.407904	0	0.209502	0.123871	0.0446904	0.0179502	0.00155002	0.0111501	0	0	0	0	0	0	0	0	0	0	0	0	0	0	0
chr1:41900670-42000669	chr1	41900670	42000669	99999	0.000133729	151	23	1139	1137	0.998244	0.824734	78	1061	78	1059	0.0684811	0.0686016	0.1312	0.875816	0.358284	0	0.131101	0.164022	0.0286203	0.0168402	0.00357004	0.0138901	0	0	0	0	0	0	0	0.00114001	0	0	0	0	0	0	0
chr1:42000670-42100669	chr1	42000670	42100669	99999	6.62e-05	207	12	876	872	0.995434	0.863397	0	876	0	872	0	0		0.863397	0.393654	0	0.146371	0.151302	0.0599206	0.0314903	0.00134001	0.00338003	0	0	0	0	0.000350004	0	0	0	0	1	0	0	0	0	0
chr1:42100670-42200669	chr1	42100670	42200669	99999	0.000107705	189	16	786	786	1	0.757248	111	675	111	675	0.141221	0.141221	0.0982609	0.865615	0.457015	0	0.193592	0.095791	0.115951	0.0306703	0.00876009	0.0124601	0	0	0	0	0	0	0	0	0	1	0	0	0	0	0
chr1:42200670-42300669	chr1	42200670	42300669	99999	0.000116465	142	15	907	888	0.979052	0.634328	171	736	171	717	0.188534	0.192568	0.0633104	0.770512	0.532645	0	0.324583	0.0755008	0.101901	0.0228602	0.00295003	0.00441004	0	0	0	0	0.000440004	0	0	0	0	0	0	0	0	0	0.0155602
chr1:42300670-42400669	chr1	42300670	42400669	99999	0.000135501	99	11	819	812	0.991453	0.768771	102	717	102	710	0.124542	0.125616	0.341264	0.830187	0.661737	0	0.445544	0.106541	0.0776908	0.0211102	0.00204002	0.00884009	0	0	0	0	0	0	0	0	0	0	0	0	0	0	0
chr1:42400670-42500669	chr1	42400670	42500669	99999	8.97e-05	110	9	912	882	0.967105	0.759816	0	912	0	882	0	0		0.759816	0.561986	0	0.340033	0.148801	0.0224302	0.0269903	0.00427004	0.0191802	0	0	0	0	0.000350004	0	0	0	0	0	1	0	0	0	0
chr1:42500670-42600669	chr1	42500670	42600669	99999	6.89e-05	123	8	944	932	0.987288	0.638298	192	752	192	740	0.20339	0.206009	0.0831457	0.782338	0.542115	0	0.247812	0.201922	0.0454405	0.0329203	0.00360004	0.00869009	0	0.00173002	0	0	0	0	0	0	0	0	0	0	0	0	0
chr1:42600670-42700669	chr1	42600670	42700669	99999	5.24e-05	152	10	1255	1245	0.992032	0.627771	381	874	380	865	0.303586	0.305221	0.106032	0.856974	0.488615	0	0.180702	0.204682	0.0700307	0.0248402	0.00156002	0.00709007	0	0	0	0	0	0	0	0	0	0	1	1	0	1	0
chr1:42700670-42800669	chr1	42700670	42800669	99999	8.23e-05	103	6	708	693	0.978814	0.681902	90	618	90	603	0.127119	0.12987	0.154649	0.760596	0.658777	0	0.295643	0.173692	0.158022	0.0202802	0.00391004	0.00680007	0	0.000430004	0	0	0	0	0	0	0	0	0	0	0	0	0
chr1:42800670-42900669	chr1	42800670	42900669	99999	0.000135474	148	16	798	794	0.994987	0.70053	101	697	101	693	0.126566	0.127204	0.180877	0.776266	0.737527	0	0.299843	0.221982	0.165102	0.0388604	0.00252002	0.00416004	0	0.00401004	0	0	0.00106001	0	0	0	0	0	0	0	0	0	0
chr1:42900670-43000669	chr1	42900670	43000669	99999	7.68e-05	91	10	1430	1413	0.988112	0.689893	327	1103	327	1086	0.228671	0.231423	0.249502	0.822497	0.461765	0	0.166492	0.233542	0.00914009	0.0347603	0.00096001	0.00471005	0	0.00180002	0	0	0	0	0.0107401	0	0	0	0	0	0	0	0
chr1:43000670-43100669	chr1	43000670	43100669	99999	7.9e-05	117	12	1298	1283	0.988444	0.552414	492	806	490	793	0.379045	0.381917	0.153151	0.799121	0.492935	0	0.134901	0.230692	0.0653007	0.0446204	0.00242002	0.0150201	0	0	0	0	0	0	0	0	0	0	0	0	0	0	0.0142701
chr1:43100670-43200669	chr1	43100670	43200669	99999	8.1e-05	193	21	1343	1342	0.999255	0.570032	500	843	500	842	0.372301	0.372578	0.149892	0.819522	0.568996	0.000710007	0.253403	0.147521	0.145831	0.0159402	0.00239002	0.00320003	0	0	0	0	0	0	0	0	0	0	0	0	0	0	0.0277903
chr1:43200670-43300669	chr1	43200670	43300669	99999	7.31e-05	57	6	1440	1440	1	0.781924	157	1283	157	1283	0.109028	0.109028	0.149097	0.859363	0.611356	0	0.144301	0.331173	0.101081	0.0192302	0.00358004	0.0100301	0	0	0	0	0.00196002	0	0	0	0	0	0	0	0	0	0.0191802
chr1:43300670-43400669	chr1	43300670	43400669	99999	7.97e-05	159	14	1105	1079	0.976471	0.688342	212	893	212	867	0.191855	0.196478	0.259425	0.793221	0.675677	0	0.271793	0.144191	0.213852	0.0280403	0.00288003	0.0149201	0	0	0	0	0	0	0	0	0	0	0	0	0	0	0
chr1:43400670-43500669	chr1	43400670	43500669	99999	0.000137117	205	33	1174	1169	0.995741	0.790587	115	1059	115	1054	0.0979557	0.0983747	0.197205	0.85533	0.576016	0	0.273303	0.163722	0.0923909	0.0410004	0.00103001	0.00368004	0	0.000900009	0	0	0	0	0	0	0	0	1	1	0	0	0
chr1:43500670-43600669	chr1	43500670	43600669	99999	8.6e-05	117	16	1590	1581	0.99434	0.679961	498	1092	497	1084	0.313208	0.314358	0.357865	0.827639	0.455355	0	0.177682	0.212662	0.0409104	0.0139701	0.00173002	0.00887009	0	0	0	0	0	0	0	0	0	0	0	0	0	1	0
chr1:43600670-43700669	chr1	43600670	43700669	99999	6.3e-05	85	8	1495	1489	0.995987	0.692774	451	1044	445	1044	0.301672	0.298858	0.2509	0.881121	0.338803	0	0.134221	0.169322	0.0103701	0.0160702	0.00443004	0.00451004	0	0	0	0	0	0	0	0	0	0	0	0	0	0	0
chr1:43700670-43800669	chr1	43700670	43800669	99999	0.000101459	115	17	1457	1436	0.985587	0.696099	213	1244	213	1223	0.146191	0.148329	0.103233	0.799354	0.548415	0	0.235982	0.167712	0.097571	0.0188902	0.00344003	0.00777008	0	0	0	0	0	0	0.0172102	0	0	0	0	0	0	0	0
chr1:43800670-43900669	chr1	43800670	43900669	99999	7.51e-05	127	19	1992	1991	0.999498	0.769152	621	1371	621	1370	0.311747	0.311904	0.599665	0.845979	0.375334	0	0.112101	0.223092	0.0124601	0.0179602	0.00441004	0.00582006	0	0	0	0	0	0.000380004	0	0	0	0	1	0	1	0	0
chr1:43900670-44000669	chr1	43900670	44000669	99999	5.04e-05	96	6	1239	1237	0.998386	0.75894	182	1057	182	1055	0.146893	0.14713	0.127615	0.867851	0.538015	0	0.161662	0.294633	0.0373804	0.0378704	0.00308003	0.00256003	0	0	0	0	0.000830008	0	0	0	0	0	0	0	0	0	0
chr1:44000670-44100669	chr1	44000670	44100669	99999	8.86e-05	140	11	887	887	1	0.831791	0	887	0	887	0	0		0.831791	0.554176	0	0.303663	0.152642	0.0474105	0.0366104	0.00376004	0.0102601	0	0	0	0	0	0	0	0	0	0	0	0	0	0	0.0112501
chr1:44100670-44200669	chr1	44100670	44200669	99999	0.000107917	108	15	1287	1284	0.997669	0.687321	343	944	340	944	0.266511	0.264798	0.198625	0.863334	0.455635	0	0.218042	0.167512	0.0223602	0.0153102	0.0224202	0.0100201	0	0	0	0	0	0	0	0	0	0	0	0	0	0	0
chr1:44200670-44300669	chr1	44200670	44300669	99999	7.28e-05	105	15	1963	1963	1	0.579303	852	1111	852	1111	0.43403	0.43403	0.207829	0.864179	0.371044	0	0.0814208	0.152372	0.107871	0.0214002	0.00116001	0.00639006	0	0.000430004	0	0	0	0	0	0	0	0	0	0	0	0	0
chr1:44300670-44400669	chr1	44300670	44400669	99999	8.07e-05	133	12	1118	1115	0.997317	0.749849	89	1029	89	1026	0.0796064	0.0798206	0.288617	0.789858	0.620026	0	0.253573	0.274463	0.0418604	0.0294303	0.00769008	0.00906009	0	0	0.000930009	0.00311003	0	0	0	0	0	0	0	0	0	1	0.0767208
chr1:44400670-44500669	chr1	44400670	44500669	99999	6.93e-05	71	6	1220	1217	0.997541	0.763448	81	1139	81	1136	0.0663934	0.0665571	0.295657	0.796803	0.541345	0	0.197792	0.189012	0.133151	0.0104701	0.00596006	0.00727007	0	0	0	0	0	0	0	0	0	0	0	0	0	0	0
chr1:44500670-44600669	chr1	44500670	44600669	99999	0.000177816	91	15	927	927	1	0.801579	103	824	103	824	0.111111	0.111111	0.122684	0.886441	0.273933	0	0.113521	0.129581	0.0114901	0.0126901	0.00267003	0.00509005	0	0	0	0	0	0	0	0	0	0	1	0	0	0	0
chr1:44600670-44700669	chr1	44600670	44700669	99999	4.78e-05	109	7	1344	1341	0.997768	0.580943	482	862	482	859	0.358631	0.359433	0.0750778	0.864793	0.441904	0	0.180532	0.174252	0.0394004	0.0367004	0.00554006	0.00209002	0	0	0	0	0.00098001	0	0	0.00274003	0	0	0	0	0	0	0
chr1:44700670-44800669	chr1	44700670	44800669	99999	9.62e-05	179	22	1278	1277	0.999218	0.860187	0	1278	0	1277	0	0		0.860187	0.542945	0	0.225132	0.226982	0.0226602	0.0532605	0.00605006	0.00886009	0	0	0	0	0	0	0	0	0	0	1	0	0	0	0
chr1:44800670-44900669	chr1	44800670	44900669	99999	7.1e-05	122	13	1501	1500	0.999334	0.747716	312	1189	312	1188	0.207861	0.208	0.376554	0.845193	0.308373	0	0.110051	0.155962	0.0157902	0.0112901	0.00682007	0.00846008	0	0	0	0	0	0	0	0	0	0	0	0	0	0	0
chr1:44900670-45000669	chr1	44900670	45000669	99999	4.67e-05	88	7	1705	1699	0.996481	0.622901	457	1248	455	1244	0.268035	0.267805	0.18117	0.784467	0.574726	0	0.160932	0.366864	0.0273303	0.00368004	0.00150001	0.00181002	0	0.000790008	0	0	0.00230002	0	0.0109001	0	0	0	0	0	0	1	0
chr1:45000670-45100669	chr1	45000670	45100669	99999	8.16e-05	109	19	2137	2137	1	0.523006	1048	1089	1048	1089	0.490407	0.490407	0.254988	0.780933	0.453945	0	0.0863109	0.337413	0.00546006	0.00367004	0.00277003	0.0167002	0	0	0	0	0.00176002	0	0	0	0	0	0	0	0	0	0
chr1:45100670-45200669	chr1	45100670	45200669	99999	8.37e-05	95	8	1006	967	0.961233	0.77958	0	1006	0	967	0	0		0.77958	0.643696	0	0.221692	0.327283	0.0628606	0.00937009	0.00351003	0.00518005	0	0.00102001	0	0	0	0	0.0146201	0	0	0	0	0	0	0	0.0135901
chr1:45200670-45300669	chr1	45200670	45300669	99999	6.92e-05	126	12	1376	1365	0.992006	0.671387	343	1033	334	1031	0.249273	0.244689	0.15713	0.837985	0.557196	0	0.193212	0.331383	0.000730007	0.0226202	0.00212002	0.00713007	0	0	0	0	0	0	0	0	0	0	0	0	0	0	0.0437804
chr1:45300670-45400669	chr1	45300670	45400669	99999	9.14e-05	76	6	864	853	0.987269	0.710773	0	864	0	853	0	0		0.710773	0.716597	0	0.402024	0.204052	0.0491305	0.00651006	0.00339003	0.00367004	0	0	0	0	0	0	0.0478205	0	0	0	0	0	0	0	0
chr1:45400670-45500669	chr1	45400670	45500669	99999	5.3e-05	56	3	1010	985	0.975248	0.545093	199	811	199	786	0.19703	0.20203	0.0287369	0.675824	0.745197	0	0.281803	0.170462	0.219962	0.0439304	0.00567006	0.00340003	0	0	0	0	0	0	0.0202502	0	0	1	1	1	0	0	0
chr1:45500670-45600669	chr1	45500670	45600669	99999	5.25e-05	86	6	1328	1316	0.990964	0.627153	410	918	409	907	0.308735	0.31079	0.128054	0.852215	0.635866	0	0.151012	0.255943	0.212712	0.0108501	0.00194002	0.00242002	0	0	0	0	0.00099001	0	0	0	0	1	0	0	0	0	0
chr1:45600670-45700669	chr1	45600670	45700669	99999	4.65e-05	71	3	908	901	0.992291	0.830164	0	908	0	901	0	0		0.830164	0.690377	0	0.186822	0.399674	0.0669307	0.0273103	0.00391004	0.00541005	0	0	0	0.000940009	0	0	0	0	1	1	0	0	0	0	0
chr1:45700670-45800669	chr1	45700670	45800669	99999	2.83e-05	104	5	1698	1684	0.991755	0.576347	513	1185	508	1176	0.30212	0.301663	0.151798	0.75974	0.586866	0	0.0656607	0.455535	0.0333203	0.0160902	0.00382004	0.00272003	0	0.000520005	0	0	0	0.000390004	0.00881009	0	1	0	0	0	0	0	0
chr1:45800670-45900669	chr1	45800670	45900669	99999	7.09e-05	110	11	1411	1403	0.99433	0.677499	355	1056	355	1048	0.251595	0.253029	0.209456	0.836044	0.496835	0	0.095031	0.305443	0.0551906	0.0351004	0.00230002	0.00379004	0	0	0	0	0	0	0	0	1	0	0	0	0	0	0
chr1:45900670-46000669	chr1	45900670	46000669	99999	3.71e-05	35	2	1540	1461	0.948701	0.611435	340	1200	332	1129	0.220779	0.227242	0.0607247	0.77338	0.667087	0	0.130441	0.368324	0.101561	0.0305903	0.00170002	0.00445004	0	0	0	0	0	0	0.0300203	0	1	1	0	0	0	0	0
chr1:46000670-46100669	chr1	46000670	46100669	99999	5.25e-05	80	5	1190	1154	0.969748	0.770654	168	1022	137	1017	0.141176	0.118718	0.254994	0.840118	0.711067	0	0.248082	0.336593	0.0713407	0.0365604	0.00514005	0.00679007	0	0	0	0	0	0	0.00656007	0	1	1	1	0	0	0	0.0183202
chr1:46100670-46200669	chr1	46100670	46200669	99999	7.97e-05	100	7	878	861	0.980638	0.843214	0	878	0	861	0	0		0.843214	0.677967	0	0.289423	0.221462	0.103521	0.0574006	0.00278003	0.00355004	0	0	0	0	0	0	0	0	1	1	0	0	0	0	0
chr1:46200670-46300669	chr1	46200670	46300669	99999	0	118	0	972	960	0.987654	0.858835	0	972	0	960	0	0		0.858835	0.548225	0	0.279393	0.178772	0.0621906	0.0247202	0.00128001	0.00194002	0	0	0	0	0	0	0	0	0	1	0	0	0	0	0
chr1:46300670-46400669	chr1	46300670	46400669	99999	1.23e-05	80	1	1020	999	0.979412	0.72512	147	873	147	852	0.144118	0.147147	0.0328288	0.844565	0.587786	0	0.206362	0.284423	0.0613806	0.0296703	0.00277003	0.00352003	0	0	0	0	0	0	0	0	0	0	0	0	0	0	0
chr1:46400670-46500669	chr1	46400670	46500669	99999	5.94e-05	72	7	1638	1529	0.933455	0.609032	415	1223	315	1214	0.253358	0.206017	0.273151	0.696185	0.539535	0	0.104921	0.350174	0.0305703	0.0154902	0.00542005	0.00942009	0	0	0	0	0	0	0.0242602	0	0	0	0	0	0	1	0.0296103
chr1:46500670-46600669	chr1	46500670	46600669	99999	6.3e-05	99	11	1763	1739	0.986387	0.614877	393	1370	393	1346	0.222915	0.225992	0.0829202	0.770196	0.616646	0	0.097371	0.383534	0.118901	0.00924009	0.00477005	0.00179002	0	0	0.000650007	0	0.000390004	0	0	0	1	0	0	0	0	1	0
chr1:46600670-46700669	chr1	46600670	46700669	99999	3.77e-05	90	5	1474	1463	0.992537	0.687784	280	1194	280	1183	0.189959	0.191388	0.205717	0.801883	0.484145	0	0.0798208	0.238012	0.144701	0.00463005	0.00682007	0.0098501	0	0.00098001	0	0	0	0	0	0	1	0	0	0	0	1	0
chr1:46700670-46800669	chr1	46700670	46800669	99999	7.05e-05	105	13	1757	1748	0.994878	0.576604	820	937	820	928	0.466705	0.469108	0.254249	0.861444	0.292713	0	0.103831	0.154152	0.00717007	0.00462005	0.00914009	0.0141001	0	0	0	0	0	0	0	0	1	0	0	0	0	1	0.0138401
chr1:46800670-46900669	chr1	46800670	46900669	99999	7.57e-05	140	12	1132	1127	0.995583	0.709924	260	872	260	867	0.229682	0.230701	0.236528	0.851889	0.418624	0	0.130551	0.221742	0.0175702	0.0435304	0.00346004	0.00211002	0	0	0	0	0	0	0	0	1	0	0	0	0	0	0
chr1:46900670-47000669	chr1	46900670	47000669	99999	4.69e-05	157	6	814	812	0.997543	0.609066	252	562	252	560	0.309582	0.310345	0.0810582	0.84667	0.482005	0	0.268693	0.114531	0.0412004	0.0529605	0.00209002	0.00253002	0	0	0	0	0	0	0	0	1	0	0	0	0	0	0.0113401
chr1:47000670-47100669	chr1	47000670	47100669	99999	0.000182149	122	15	675	650	0.962963	0.820187	0	675	0	650	0	0		0.820187	0.662117	0	0.437494	0.0657607	0.140681	0.00602006	0.00369004	0.00776008	0	0	0	0	0	0.000710007	0	0	1	0	0	0	0	0	0.238652
chr1:47100670-47200669	chr1	47100670	47200669	99999	0.000143187	83	7	589	546	0.926995	0.619494	0	589	0	546	0	0		0.619494	0.698267	0	0.384604	0.0693007	0.227432	0.0102901	0.00197002	0.00467005	0	0	0	0	0	0	0	0	1	0	0	0	0	0	0.668967
chr1:47200670-47300669	chr1	47200670	47300669	99999	9.79e-05	94	6	652	642	0.984663	0.709352	100	552	100	542	0.153374	0.155763	0.102508	0.821316	0.660287	0	0.512585	0.0544305	0.0763308	0.00910009	0.00209002	0.00577006	0	0	0	0	0	0	0	0	1	0	0	0	0	0	0.0149401
chr1:47300670-47400669	chr1	47300670	47400669	99999	4.66e-05	70	2	613	573	0.934747	0.847446	0	613	0	573	0	0		0.847446	0.630076	0	0.455195	0.0680607	0.0872909	0.0108101	0.00271003	0.00601006	0	0	0	0	0	0	0	0	1	0	0	0	0	0	0.852829
chr1:47400670-47500669	chr1	47400670	47500669	99999	5.52e-05	89	7	1426	1420	0.995792	0.591405	395	1031	395	1025	0.276999	0.278169	0.102244	0.779911	0.450485	0	0.191472	0.193372	0.0309503	0.0193802	0.00845008	0.00709007	0	0	0	0	0	0	0	0	0	0	0	0	1	1	0
chr1:47500670-47600669	chr1	47500670	47600669	99999	5.38e-05	117	9	1431	1409	0.984626	0.639905	353	1078	353	1056	0.246681	0.250532	0.129818	0.810417	0.582766	0	0.0894509	0.427944	0.0374304	0.0140301	0.00571006	0.00820008	0	0	0	0	0	0	0	0	0	0	0	0	1	1	0
chr1:47600670-47700669	chr1	47600670	47700669	99999	7.54e-05	146	20	1817	1817	1	0.377719	1016	801	1016	801	0.559163	0.559163	0.0681693	0.770357	0.395194	0	0.102451	0.220372	0.0426904	0.0139401	0.00625006	0.0094901	0	0	0	0	0	0	0	0	0	0	0	0	0	0	0
chr1:47700670-47800669	chr1	47700670	47800669	99999	5.85e-05	201	12	1020	1017	0.997059	0.72374	215	805	215	802	0.210784	0.211406	0.195289	0.865407	0.474245	0	0.175232	0.169212	0.0880109	0.0185202	0.00860009	0.0146701	0	0	0	0	0	0	0	0	0	0	1	0	0	0	0
chr1:47800670-47900669	chr1	47800670	47900669	99999	9.46e-05	193	19	1041	1029	0.988473	0.767511	99	942	99	930	0.0951009	0.0962099	0.149781	0.833269	0.475825	0	0.234272	0.128481	0.0636406	0.0267003	0.00389004	0.0188402	0	0	0	0	0	0	0	0	0	0	0	0	0	0	0
chr1:47900670-48000669	chr1	47900670	48000669	99999	9.97e-05	112	14	1254	1251	0.997608	0.622666	377	877	377	874	0.300638	0.301359	0.119395	0.839751	0.433444	0	0.194522	0.131721	0.0502505	0.0324003	0.00403004	0.0186302	0	0	0	0	0	0	0	0.00196002	0	1	0	0	0	0	0
chr1:48000670-48100669	chr1	48000670	48100669	99999	0.000157942	200	35	1108	1108	1	0.866369	0	1108	0	1108	0	0		0.866369	0.349373	0	0.139331	0.143691	0.0394504	0.0151602	0.00429004	0.00541005	0	0	0	0	0	0	0	0.00217002	1	1	0	0	0	0	0
chr1:48100670-48200669	chr1	48100670	48200669	99999	0.000125507	159	18	902	885	0.981153	0.869887	0	902	0	885	0	0		0.869887	0.442144	0	0.216212	0.158022	0.0316903	0.0179002	0.00193002	0.0155702	0	0	0	0	0	0	0	0.00147002	1	0	0	0	0	0	0
chr1:48200670-48300669	chr1	48200670	48300669	99999	0.000117172	171	22	1098	1097	0.999089	0.68025	356	742	356	741	0.324226	0.324521	0.267058	0.878761	0.393004	0	0.201172	0.134121	0.0283403	0.0157402	0.00569006	0.00809008	0	0	0	0	0	0	0	0	0	0	1	0	0	0	0
chr1:48300670-48400669	chr1	48300670	48400669	99999	0.000156341	134	15	716	664	0.927374	0.721108	0	716	0	664	0	0		0.721108	0.617196	0	0.423144	0.0849808	0.0901209	0.00878009	0.000640006	0.0098401	0	0	0	0	0	0	0	0	0	0	0	0	0	0	0
chr1:48400670-48500669	chr1	48400670	48500669	99999	0.000100766	96	8	827	811	0.980653	0.773611	0	827	0	811	0	0		0.773611	0.519115	0	0.208282	0.0718107	0.176422	0.0172802	0.00513005	0.0177002	0	0	0	0	0	0	0.0224902	0	0	1	1	0	0	0	0
chr1:48500670-48600669	chr1	48500670	48600669	99999	0.000175867	89	9	575	563	0.97913	0.682936	0	575	0	563	0	0		0.682936	0.749397	0	0.650057	0.0452205	0.0311203	0.0141601	0.00393004	0.00549005	0	0	0	0	0.00107001	0	0	0	0	1	0	0	0	1	0
chr1:48600670-48700669	chr1	48600670	48700669	99999	0.000119863	73	7	800	670	0.8375	0.76902	0	800	0	670	0	0		0.76902	0.664767	0	0.329973	0.0862309	0.177482	0.0311703	0.00899009	0.00482005	0	0	0	0	0.000710007	0	0.0253903	0	0	0	0	0	0	1	0.0206802
chr1:48700670-48800669	chr1	48700670	48800669	99999	0.000101078	140	12	848	816	0.962264	0.647945	125	723	125	691	0.147406	0.153186	0.036354	0.75858	0.561036	0	0.180242	0.123511	0.180412	0.0366604	0.00538005	0.0190602	0	0	0	0	0	0	0.0158002	0	0	0	0	0	0	1	0
chr1:48800670-48900669	chr1	48800670	48900669	99999	7.03e-05	181	9	707	707	1	0.858132	0	707	0	707	0	0		0.858132	0.396704	0	0.137621	0.197942	0.0156602	0.0227002	0.0110901	0.0116901	0	0	0	0	0	0	0	0	0	0	0	0	0	0	0
chr1:48900670-49000669	chr1	48900670	49000669	99999	0.000111332	212	19	805	805	1	0.84703	0	805	0	805	0	0		0.84703	0.351504	0.000910009	0.136961	0.158762	0.0198802	0.0248202	0.00579006	0.00477005	0	0	0	0	0	0	0	0	0	1	1	0	0	0	0
chr1:49000670-49100669	chr1	49000670	49100669	99999	0.000101881	171	10	574	571	0.994774	0.70526	108	466	108	463	0.188153	0.189142	0.0572169	0.856423	0.471935	0	0.270603	0.120051	0.0634406	0.00557006	0.00394004	0.00857009	0	0	0	0	0	0	0	0	0	1	0	0	0	0	0
chr1:49100670-49200669	chr1	49100670	49200669	99999	0.000115698	222	15	584	583	0.998288	0.803376	55	529	55	528	0.0941781	0.0943396	0.280337	0.857859	0.436244	0	0.202312	0.137901	0.0433604	0.0398304	0.00415004	0.00877009	0	0	0	0	0	0	0	0	0	1	0	0	0	0	0.0209402
chr1:49200670-49300669	chr1	49200670	49300669	99999	0.000174703	106	9	486	448	0.921811	0.826522	0	486	0	448	0	0		0.826522	0.579986	0	0.326233	0.099951	0.103001	0.0425504	0.00383004	0.00442004	0	0	0	0	0	0	0	0	1	1	0	0	0	0	0
chr1:49300670-49400669	chr1	49300670	49400669	99999	0.000177009	78	7	507	497	0.980276	0.78179	0	507	0	497	0	0		0.78179	0.663587	0	0.421614	0.108211	0.0706407	0.0547005	0.00176002	0.00611006	0	0	0	0	0.00099001	0	0	0	1	1	1	0	0	0	0
chr1:49400670-49500669	chr1	49400670	49500669	99999	0.000307245	78	11	459	441	0.960784	0.831836	0	459	0	441	0	0		0.831836	0.528925	0	0.332653	0.131551	0.0383404	0.0101501	0.00566006	0.0106201	0	0	0	0	0	0	0	0	1	0	0	0	0	0	0
chr1:49500670-49600669	chr1	49500670	49600669	99999	4.79e-05	68	2	614	580	0.944625	0.742898	0	614	0	580	0	0		0.742898	0.670077	0	0.266563	0.122091	0.259203	0.0123901	0.00309003	0.00601006	0	0	0	0	0	0.000730007	0	0	1	0	0	0	0	0	0
chr1:49600670-49700669	chr1	49600670	49700669	99999	8.56e-05	51	2	458	454	0.991266	0.792742	0	458	0	454	0	0		0.792742	0.592776	0	0.317723	0.120741	0.121921	0.0189602	0.00142001	0.0128401	0	0	0	0	0	0	0	0	1	0	0	1	0	0	0
chr1:49700670-49800669	chr1	49700670	49800669	99999	0.000127226	60	4	524	517	0.986641	0.718076	0	524	0	517	0	0		0.718076	0.713297	0	0.481015	0.104581	0.0930509	0.0278903	0.00170002	0.00508005	0	0	0	0	0	0	0	0	1	0	0	1	0	0	0.0127501
chr1:49800670-49900669	chr1	49800670	49900669	99999	0.000104694	55	3	521	505	0.96929	0.795178	0	521	0	505	0	0		0.795178	0.768298	0	0.513765	0.0735207	0.159732	0.0145001	0.00302003	0.00482005	0	0	0	0	0	0	0	0	1	0	0	0	0	0	0
chr1:49900670-50000669	chr1	49900670	50000669	99999	0.000287884	59	8	471	465	0.987261	0.76607	0	471	0	465	0	0		0.76607	0.708047	0	0.508015	0.0728307	0.096011	0.0252003	0.00280003	0.00319003	0	0	0	0	0	0	0	0	1	0	0	0	0	0	0
chr1:50000670-50100669	chr1	50000670	50100669	99999	7.67e-05	73	3	536	522	0.973881	0.768664	0	536	0	522	0	0		0.768664	0.690497	0	0.495255	0.0771908	0.099711	0.00762008	0.00518005	0.00554006	0	0	0	0	0	0	0	0	1	0	0	0	0	0	0.0419904
chr1:50100670-50200669	chr1	50100670	50200669	99999	4.38e-05	40	1	571	526	0.921191	0.792058	0	571	0	526	0	0		0.792058	0.818378	0	0.648926	0.0542005	0.0898409	0.0114901	0.00108001	0.0128401	0	0	0	0	0	0	0	0	0	0	0	0	0	0	0
chr1:50200670-50300669	chr1	50200670	50300669	99999	5.06e-05	55	2	718	691	0.962396	0.620362	182	536	182	509	0.253482	0.263386	0.099165	0.806723	0.560346	0	0.295083	0.133651	0.0652307	0.0532605	0.00454005	0.00865009	0	0	0	0	0	0	0	0	0	0	1	0	0	0	0
chr1:50300670-50400669	chr1	50300670	50400669	99999	0.000104493	110	7	609	607	0.996716	0.779251	0	609	0	607	0	0		0.779251	0.272473	0	0.0813008	0.134981	0.0289503	0.0124501	0.00705007	0.00904009	0	0	0	0	0	0	0	0	0	0	0	0	0	0	0
chr1:50400670-50500669	chr1	50400670	50500669	99999	0.000117877	151	11	618	615	0.995146	0.820177	0	618	0	615	0	0		0.820177	0.414584	0	0.151012	0.108471	0.121721	0.0198302	0.00327003	0.0104601	0	0	0	0	0	0	0	0	0	0	0	0	0	0	0
chr1:50500670-50600669	chr1	50500670	50600669	99999	5.51e-05	126	6	864	863	0.998843	0.68752	133	731	133	730	0.153935	0.154114	0.112221	0.792335	0.491545	0	0.228492	0.164222	0.0563406	0.0312603	0.00451004	0.00751007	0	0	0	0	0	0	0	0	0	0	0	0	0	0	0
chr1:50600670-50700669	chr1	50600670	50700669	99999	3.78e-05	107	6	1484	1469	0.989892	0.295978	852	632	852	617	0.574124	0.579986	0.0335133	0.658409	0.586046	0	0.300223	0.167192	0.0662907	0.0195902	0.00468005	0.0121501	0	0	0	0	0	0	0.0159702	0	0	0	0	0	0	1	0
chr1:50700670-50800669	chr1	50700670	50800669	99999	0.000115634	92	6	564	563	0.998227	0.85584	0	564	0	563	0	0		0.85584	0.520065	0	0.264953	0.187332	0.0153102	0.0383804	0.00461005	0.00864009	0	0	0.00096001	0	0	0	0	0	0	0	0	0	0	0	0
chr1:50800670-50900669	chr1	50800670	50900669	99999	4.45e-05	86	3	784	784	1	0.860364	0	784	0	784	0	0		0.860364	0.481175	0	0.183772	0.236202	0.00931009	0.0382004	0.00849008	0.00412004	0	0	0	0	0.00108001	0	0	0	0	0	0	0	0	0	0
chr1:50900670-51000669	chr1	50900670	51000669	99999	1.76e-05	57	1	997	992	0.994985	0.841663	0	997	0	992	0	0		0.841663	0.563676	0	0.165272	0.291693	0.0796908	0.0143901	0.00328003	0.00881009	0	0	0	0	0.000580006	0	0	0	0	0	0	0	0	0	0
chr1:51000670-51100669	chr1	51000670	51100669	99999	3.72e-05	85	2	633	633	1	0.819524	0	633	0	633	0	0		0.819524	0.637966	0	0.383204	0.121671	0.0629606	0.0518405	0.00429004	0.00610006	0	0	0	0	0	0	0.00790008	0	0	0	0	0	0	0	0
chr1:51100670-51200669	chr1	51100670	51200669	99999	8.83e-05	48	4	944	919	0.973517	0.689738	165	779	165	754	0.174788	0.179543	0.0692931	0.825512	0.736797	0	0.410814	0.175432	0.0846608	0.0448304	0.00146002	0.00600006	0	0	0	0	0	0	0.0136001	0	0	0	0	0	0	0	0
chr1:51200670-51300669	chr1	51200670	51300669	99999	5.92e-05	66	4	1024	1018	0.994141	0.521354	386	638	385	633	0.376953	0.378193	0.0375547	0.815608	0.648376	0	0.331073	0.197222	0.0601706	0.0512505	0.00520005	0.00304003	0	0.000420004	0	0	0	0	0	0	0	0	0	0	0	0	0
chr1:51300670-51400669	chr1	51300670	51400669	99999	0.000116877	69	6	744	742	0.997312	0.752588	0	744	0	742	0	0		0.752588	0.738947	0	0.411304	0.226612	0.0829908	0.00887009	0.00434004	0.00376004	0	0	0.00107001	0	0	0	0	0	0	0	0	0	0	1	0.0107801
chr1:51400670-51500669	chr1	51400670	51500669	99999	5.71e-05	46	3	1142	1132	0.991243	0.736145	154	988	154	978	0.134851	0.136042	0.0646418	0.841883	0.722747	0	0.156222	0.359044	0.140741	0.0540005	0.00578006	0.00600006	0	0	0	0	0.00108001	0	0	0	0	0	0	0	0	0	0
chr1:51500670-51600669	chr1	51500670	51600669	99999	8.42e-05	64	7	1299	1298	0.99923	0.697691	253	1046	253	1045	0.194765	0.194915	0.204845	0.817012	0.443734	0	0.106091	0.270953	0.0151802	0.0435004	0.00517005	0.00284003	0	0	0	0	0	0	0	0	0	0	0	0	0	1	0.0312103
chr1:51600670-51700669	chr1	51600670	51700669	99999	1.58e-05	80	1	791	777	0.982301	0.865881	0	791	0	777	0	0		0.865881	0.518305	0	0.205852	0.234542	0.0179802	0.0490705	0.00562006	0.00449004	0	0	0	0	0.00102001	0	0	0	0	0	1	0	0	0	0.00306003
chr1:51700670-51800669	chr1	51700670	51800669	99999	9.69e-05	98	9	948	943	0.994726	0.735004	154	794	154	789	0.162447	0.163309	0.0849428	0.861886	0.613666	0	0.213682	0.307863	0.0362304	0.0413104	0.00792008	0.00565006	0	0	0	0	0.00101001	0	0	0	0	0	0	0	0	0	0.00756008
chr1:51800670-51900669	chr1	51800670	51900669	99999	0.000112191	56	6	955	949	0.993717	0.744775	0	955	0	949	0	0		0.744775	0.608486	0	0.170652	0.320113	0.0763408	0.0275803	0.00523005	0.00760008	0	0	0	0	0.00122001	0	0	0	0	0	0	0	0	0	0
chr1:51900670-52000669	chr1	51900670	52000669	99999	0.000118757	64	7	921	894	0.970684	0.703658	138	783	138	756	0.149837	0.154362	0.0972655	0.814349	0.509765	0	0.213302	0.179982	0.0237002	0.0693607	0.00599006	0.00386004	0	0	0	0	0	0	0.0135701	0	0	0	0	0	0	0	0
chr1:52000670-52100669	chr1	52000670	52100669	99999	0.000133552	95	11	867	866	0.998847	0.704476	0	867	0	866	0	0		0.704476	0.452995	0	0.098241	0.215792	0.112061	0.0155902	0.00520005	0.00611006	0	0	0	0	0	0	0	0	0	0	0	0	0	0	0
chr1:52100670-52200669	chr1	52100670	52200669	99999	7.72e-05	124	9	940	928	0.987234	0.721145	139	801	139	789	0.147872	0.149784	0.0446388	0.840326	0.557846	0	0.151352	0.290693	0.0566806	0.0486105	0.00265003	0.00616006	0	0	0.000760008	0	0.000940009	0	0	0	0	0	0	0	0	0	0
chr1:52200670-52300669	chr1	52200670	52300669	99999	9.61e-05	98	13	1380	1368	0.991304	0.588118	418	962	415	953	0.302899	0.303363	0.131217	0.787084	0.635336	0	0.130121	0.358704	0.0626406	0.0702107	0.00469005	0.00539005	0	0.00095001	0	0.00316003	0	0	0	0	0	0	0	0	0	0	0
chr1:52300670-52400669	chr1	52300670	52400669	99999	7.22e-05	79	7	1228	1219	0.992671	0.711756	173	1055	173	1046	0.140879	0.14192	0.0613377	0.81933	0.647456	0	0.124821	0.373504	0.0925809	0.0432504	0.00326003	0.00707007	0	0	0	0.00311003	0	0	0	0	0	0	0	0	0	0	0.0161002
chr1:52400670-52500669	chr1	52400670	52500669	99999	7.39e-05	97	7	977	953	0.975435	0.804508	0	977	0	953	0	0		0.804508	0.665297	0	0.270983	0.234092	0.126011	0.00742007	0.00653006	0.00310003	0	0	0	0	0	0	0.0171702	0	0	0	0	0	0	0	0
chr1:52500670-52600669	chr1	52500670	52600669	99999	7.69e-05	83	7	1097	1092	0.995442	0.865016	0	1097	0	1092	0	0		0.865016	0.521325	0	0.160132	0.309633	0.0353404	0.00912009	0.00326003	0.00386004	0	0	0	0	0	0	0	0	0	0	0	0	0	0	0
chr1:52600670-52700669	chr1	52600670	52700669	99999	7.21e-05	92	9	1356	1356	1	0.678467	327	1029	327	1029	0.24115	0.24115	0.10142	0.861844	0.507115	0	0.159452	0.284293	0.0273503	0.0242002	0.00265003	0.00884009	0	0	0	0	0.000730007	0	0	0	0	0	0	0	0	1	0
chr1:52700670-52800669	chr1	52700670	52800669	99999	6.94e-05	69	5	1044	1044	1	0.707762	188	856	188	856	0.180077	0.180077	0.0316091	0.856263	0.590806	0	0.258773	0.296273	0.00620006	0.0204402	0.00626006	0.00286003	0	0	0	0	0	0	0	0	0	0	0	0	0	0	0
chr1:52800670-52900669	chr1	52800670	52900669	99999	0.000105523	125	16	1213	1213	1	0.666963	293	920	293	920	0.24155	0.24155	0.133138	0.836975	0.629286	0	0.157682	0.343943	0.0655707	0.0502105	0.00489005	0.00716007	0	0	0	0	0	0	0	0	0	0	0	0	0	0	0
chr1:52900670-53000669	chr1	52900670	53000669	99999	1.61e-05	85	2	1460	1453	0.995205	0.658319	238	1222	238	1215	0.163014	0.163799	0.17848	0.752312	0.669247	0	0.150652	0.453735	0.0254403	0.0230102	0.00302003	0.00490005	0	0	0	0.00293003	0.000510005	0	0.00530005	0	0	0	0	0	0	0	0
chr1:53000670-53100669	chr1	53000670	53100669	99999	2.94e-05	93	4	1463	1449	0.990431	0.730091	198	1265	198	1251	0.135338	0.136646	0.0804814	0.832907	0.685627	0	0.150212	0.437264	0.0513305	0.0202402	0.00686007	0.0162702	0	0	0.00155002	0	0.00212002	0	0	0	0	0	0	0	0	0	0
chr1:53100670-53200669	chr1	53100670	53200669	99999	5.07e-05	69	5	1428	1421	0.995098	0.667379	302	1126	302	1119	0.211485	0.212526	0.14546	0.808237	0.629286	0	0.177992	0.333973	0.0337903	0.0558306	0.00536005	0.00501005	0	0	0	0	0.000720007	0	0.0166302	0	0	0	1	1	0	0	0
chr1:53200670-53300669	chr1	53200670	53300669	99999	8.29e-05	196	15	923	918	0.994583	0.761315	78	845	78	840	0.084507	0.0849673	0.0485046	0.827505	0.605116	0	0.300373	0.225322	0.0464805	0.0230902	0.00630006	0.00374004	0	0	0	0	0	0	0	0	0	0	1	1	1	0	0.0150402
chr1:53300670-53400669	chr1	53300670	53400669	99999	8.89e-05	270	43	1791	1790	0.999442	0.730296	342	1449	342	1448	0.190955	0.191061	0.509226	0.78251	0.385544	0	0.156852	0.148901	0.0404004	0.0289903	0.000800008	0.00759008	0	0	0	0	0.000350004	0	0	0.00168002	0	0	1	1	0	0	0
chr1:53400670-53500669	chr1	53400670	53500669	99999	0.000101493	121	14	1140	1139	0.999123	0.627498	347	793	347	792	0.304386	0.304653	0.139861	0.841147	0.520055	0	0.210532	0.200462	0.0774008	0.0199602	0.00630006	0.00540005	0	0	0	0	0	0	0	0	0	0	0	0	0	0	0
chr1:53500670-53600669	chr1	53500670	53600669	99999	0.000117449	204	38	1586	1559	0.982976	0.665594	461	1125	461	1098	0.290668	0.295702	0.148929	0.882517	0.396704	0	0.156122	0.159832	0.0399204	0.0242702	0.00402004	0.0126001	0	0	0	0	0	0	0	0	0	0	0	0	0	0	0
chr1:53600670-53700669	chr1	53600670	53700669	99999	6.22e-05	139	13	1503	1498	0.996673	0.651982	367	1136	367	1131	0.244178	0.244993	0.13256	0.82053	0.493195	0	0.099141	0.142441	0.227142	0.0167802	0.00276003	0.00593006	0	0	0	0	0	0	0	0	0	0	0	0	0	1	0
chr1:53700670-53800669	chr1	53700670	53800669	99999	9.3e-05	170	27	1706	1706	1	0.848327	2	1704	2	1704	0.00117233	0.00117233	0.898334	0.848268	0.379714	0	0.119481	0.172392	0.0424904	0.0133001	0.00829008	0.0241402	0	0	0	0	0	0	0	0	1	0	0	0	0	1	0
chr1:53800670-53900669	chr1	53800670	53900669	99999	0.000118751	203	29	1203	1203	1	0.83308	0	1203	0	1203	0	0		0.83308	0.481565	0	0.227582	0.161102	0.0462705	0.0275903	0.00283003	0.0164102	0	0	0	0	0	0	0	0	1	0	0	0	0	0	0
chr1:53900670-54000669	chr1	53900670	54000669	99999	0.000104703	157	24	1460	1460	1	0.717265	288	1172	288	1172	0.19726	0.19726	0.0671806	0.877013	0.431904	0	0.172162	0.195162	0.0384304	0.0169102	0.00293003	0.00586006	0	0	0	0	0.000570006	0	0	0	1	0	0	0	0	0	0
chr1:54000670-54100669	chr1	54000670	54100669	99999	4.24e-05	92	4	1025	1023	0.998049	0.788756	110	915	110	913	0.107317	0.107527	0.165238	0.863879	0.533195	0	0.160392	0.275743	0.0320303	0.0515805	0.00740007	0.00403004	0	0	0	0	0.00110001	0	0	0.000920009	0	0	0	0	0	0	0
chr1:54100670-54200669	chr1	54100670	54200669	99999	3.52e-05	92	4	1235	1227	0.993522	0.668414	305	930	305	922	0.246964	0.248574	0.0962128	0.8577	0.536635	0	0.196732	0.275453	0.0325503	0.0240302	0.00500005	0.00287003	0	0	0	0	0	0	0	0	0	0	1	0	0	0	0
chr1:54200670-54300669	chr1	54200670	54300669	99999	6.67e-05	75	6	1199	1186	0.989158	0.699915	138	1061	138	1048	0.115096	0.116358	0.0368449	0.787228	0.561816	0	0.175352	0.279773	0.0543305	0.0444904	0.00148002	0.00687007	0	0	0	0	0	0	0	0	0	0	0	0	0	0	0.0154402
chr1:54300670-54400669	chr1	54300670	54400669	99999	8.58e-05	189	18	1110	1110	1	0.784344	117	993	117	993	0.105405	0.105405	0.26659	0.845348	0.522635	0	0.200462	0.215482	0.0768108	0.0177102	0.00266003	0.00886009	0	0	0	0	0	0.000700007	0	0	0	0	1	0	0	0	0
chr1:54400670-54500669	chr1	54400670	54500669	99999	5.64e-05	118	11	1653	1636	0.989716	0.806803	233	1420	233	1403	0.140956	0.142421	0.555613	0.848519	0.426754	0	0.109051	0.242532	0.0335103	0.0197202	0.00277003	0.00326003	0	0	0	0	0	0	0.0177802	0	0	0	0	0	0	0	0
chr1:54500670-54600669	chr1	54500670	54600669	99999	6.26e-05	162	16	1577	1568	0.994293	0.871533	89	1488	89	1479	0.0564363	0.0567602	0.847201	0.872997	0.245912	0	0.0389804	0.177342	0.0132001	0.0110301	0.00152001	0.00487005	0	0	0	0	0	0	0	0	0	0	0	0	0	0	0
chr1:54600670-54700669	chr1	54600670	54700669	99999	5.06e-05	81	7	1707	1688	0.988869	0.687257	409	1298	409	1279	0.239602	0.242299	0.173511	0.851543	0.496105	0	0.135131	0.294083	0.0359804	0.0104701	0.00892009	0.0115201	0	0	0	0	0	0	0	0	0	0	0	0	0	0	0
chr1:54700670-54800669	chr1	54700670	54800669	99999	8.24e-05	97	14	1752	1709	0.975457	0.598046	543	1209	543	1166	0.309932	0.31773	0.153954	0.804858	0.605526	0	0.152342	0.330573	0.0722107	0.0197602	0.00369004	0.0136401	0	0	0	0	0.000430004	0	0.0129601	0	1	0	0	0	0	0	0.0132301
chr1:54800670-54900669	chr1	54800670	54900669	99999	0.000122919	191	32	1363	1343	0.985326	0.845522	0	1363	0	1343	0	0		0.845522	0.576136	0	0.149831	0.318093	0.0837608	0.00681007	0.00509005	0.00624006	0	0	0	0	0	0	0.00631006	0	1	0	1	1	0	1	0
chr1:54900670-55000669	chr1	54900670	55000669	99999	6.14e-05	166	12	1177	1177	1	0.818077	94	1083	94	1083	0.0798641	0.0798641	0.24945	0.867432	0.526115	0	0.178502	0.275573	0.0278703	0.0333203	0.00396004	0.00700007	0	0	0	0	0	0	0	0	1	0	0	0	0	1	0.0149101
chr1:55000670-55100669	chr1	55000670	55100669	99999	6.28e-05	128	11	1369	1357	0.991234	0.643846	441	928	441	916	0.322133	0.324982	0.23625	0.84008	0.538015	0	0.214912	0.233582	0.0458805	0.0346803	0.00561006	0.00352003	0	0	0	0	0	0	0	0	1	0	1	0	1	1	0
chr1:55100670-55200669	chr1	55100670	55200669	99999	0.000121275	104	14	1110	1109	0.999099	0.668184	161	949	161	948	0.145045	0.145176	0.0801374	0.768053	0.745467	0	0.127601	0.176342	0.398564	0.0364504	0.000370004	0.00573006	0	0	0	0	0	0.000760008	0	0	0	0	0	0	0	0	0
chr1:55200670-55300669	chr1	55200670	55300669	99999	8.66e-05	175	25	1649	1636	0.992116	0.648245	432	1217	432	1204	0.261977	0.264059	0.210688	0.805242	0.488115	0	0.117771	0.193392	0.143691	0.0232802	0.000500005	0.00948009	0	0	0	0	0	0	0	0	0	0	0	0	0	0	0
chr1:55300670-55400669	chr1	55300670	55400669	99999	0.000101856	133	11	812	808	0.995074	0.875124	0	812	0	808	0	0		0.875124	0.309243	0	0.191772	0.0883109	0.00557006	0.0162302	0.00518005	0.00218002	0	0	0	0	0	0	0	0	0	0	0	0	0	0	0
chr1:55400670-55500669	chr1	55400670	55500669	99999	5.65e-05	131	7	946	945	0.998943	0.648828	221	725	221	724	0.233615	0.233862	0.0200769	0.840753	0.507585	0	0.232272	0.191532	0.0334703	0.0402604	0.00532005	0.00473005	0	0	0	0	0	0	0	0	0	0	0	0	0	0	0.0119601
chr1:55500670-55600669	chr1	55500670	55600669	99999	0.000118566	224	23	866	866	1	0.817952	0	866	0	866	0	0		0.817952	0.549375	0	0.162832	0.210912	0.118701	0.0499405	0.00186002	0.00543005	0	0	0	0	0	0	0	0	0	0	0	0	0	0	0
chr1:55600670-55700669	chr1	55600670	55700669	99999	0.00011052	121	9	673	673	1	0.819275	0	673	0	673	0	0		0.819275	0.575676	0	0.327213	0.0859309	0.118421	0.0324803	0.00386004	0.00448005	0.00230002	0	0	0	0.00099001	0	0	0	0	0	1	0	0	0	0
chr1:55700670-55800669	chr1	55700670	55800669	99999	0.00019088	230	27	615	607	0.986992	0.831666	0	615	0	607	0	0		0.831666	0.478025	0	0.182122	0.110191	0.120711	0.0527405	0.00501005	0.00706007	0	0	0.00101001	0	0	0	0	0	0	0	0	0	0	0	0
chr1:55800670-55900669	chr1	55800670	55900669	99999	0.000162812	235	22	575	571	0.993043	0.756796	0	575	0	571	0	0		0.756796	0.520255	0	0.215042	0.0927009	0.155512	0.0445604	0.00402004	0.00641006	0	0	0	0	0	0	0	0.00201002	0	0	0	0	0	0	0
chr1:55900670-56000669	chr1	55900670	56000669	99999	0.000107577	139	8	535	527	0.985047	0.772841	0	535	0	527	0	0		0.772841	0.560806	0	0.239552	0.0931709	0.146091	0.0225802	0.00599006	0.0534205	0	0	0	0	0	0	0	0	0	0	0	0	0	0	0
chr1:56000670-56100669	chr1	56000670	56100669	99999	0.000100267	160	9	561	558	0.994652	0.784899	0	561	0	558	0	0		0.784899	0.526585	0	0.203062	0.0554706	0.228672	0.0376504	0	0.00173002	0	0	0	0	0	0	0	0	0	0	0	0	0	0	0
chr1:56100670-56200669	chr1	56100670	56200669	99999	0.00016373	178	16	549	537	0.978142	0.765572	0	549	0	537	0	0		0.765572	0.557216	0	0.248862	0.096151	0.161102	0.0422404	0.00263003	0.00624006	0	0	0	0	0	0	0	0	0	0	0	0	0	0	0
chr1:56200670-56300669	chr1	56200670	56300669	99999	0.000128881	121	8	513	510	0.994152	0.804874	0	513	0	510	0	0		0.804874	0.517355	0	0.205292	0.101121	0.133531	0.0624906	0.00742007	0.00652007	0	0	0	0	0	0	0	0.00098001	0	0	0	0	0	0	0
chr1:56300670-56400669	chr1	56300670	56400669	99999	0.000144858	109	9	570	564	0.989474	0.790625	0	570	0	564	0	0		0.790625	0.562456	0	0.271873	0.120461	0.102861	0.0564406	0.00309003	0.00795008	0	0	0	0	0.000350004	0	0	0	0	0	0	0	0	0	0
chr1:56400670-56500669	chr1	56400670	56500669	99999	0.000114055	212	14	579	575	0.993092	0.784151	0	579	0	575	0	0		0.784151	0.528265	0	0.280513	0.166692	0.0487905	0.0188002	0.00648007	0.00678007	0	0	0	0	0	0	0	0.00096001	0	0	0	0	0	0	0
chr1:56500670-56600669	chr1	56500670	56600669	99999	0.000159192	274	27	619	619	1	0.840517	0	619	0	619	0	0		0.840517	0.612186	0	0.337183	0.137731	0.0600306	0.0662507	0.00382004	0.00593006	0	0	0	0	0	0	0	0.00124001	1	0	0	0	0	0	0
chr1:56600670-56700669	chr1	56600670	56700669	99999	0.000152	208	27	854	815	0.954333	0.810117	0	854	0	815	0	0		0.810117	0.489715	0	0.211662	0.189532	0.0520405	0.0269203	0.00193002	0.00867009	0	0	0	0	0	0	0	0	1	0	0	0	0	0	0
chr1:56700670-56800669	chr1	56700670	56800669	99999	0.000141257	165	21	901	901	1	0.766606	120	781	120	781	0.133185	0.133185	0.215395	0.851299	0.355034	0	0.108251	0.181082	0.0308703	0.0192602	0.00474005	0.0113001	0	0	0	0	0	0	0	0	1	0	0	0	0	0	0
chr1:56800670-56900669	chr1	56800670	56900669	99999	0.000107938	124	14	1046	1044	0.998088	0.58986	316	730	316	728	0.302103	0.302682	0.0521653	0.823256	0.542485	0	0.205412	0.213682	0.0699707	0.0395204	0.00412004	0.00946009	0	0	0	0	0	0.000640006	0	0	1	0	0	0	0	0	0
chr1:56900670-57000669	chr1	56900670	57000669	99999	9.47e-05	83	4	509	507	0.996071	0.822019	0	509	0	507	0	0		0.822019	0.475965	0	0.279033	0.120701	0.0305503	0.0400104	0.00324003	0.00288003	0	0	0	0	0	0	0	0	0	0	0	0	0	0	0
chr1:57000670-57100669	chr1	57000670	57100669	99999	7.29e-05	138	7	696	686	0.985632	0.744555	0	696	0	686	0	0		0.744555	0.445054	0	0.184912	0.131691	0.102091	0.0152602	0.00285003	0.00825008	0	0	0	0	0	0	0	0	0	0	0	0	0	0	0
chr1:57100670-57200669	chr1	57100670	57200669	99999	0.000131977	134	11	622	622	1	0.851327	0	622	0	622	0	0		0.851327	0.416674	0	0.151622	0.155332	0.0509905	0.0435804	0.00612006	0.00903009	0	0	0	0	0	0	0	0	0	0	0	0	0	0	0
chr1:57200670-57300669	chr1	57200670	57300669	99999	0.000133946	201	21	780	779	0.998718	0.796879	0	780	0	779	0	0		0.796879	0.368084	0	0.097081	0.168642	0.0729107	0.0197502	0.00334003	0.00641006	0	0	0	0	0	0	0	0	0	0	0	0	0	0	0
chr1:57300670-57400669	chr1	57300670	57400669	99999	0.000148812	243	26	719	717	0.997218	0.865194	0	719	0	717	0	0		0.865194	0.373144	0	0.133671	0.164792	0.0372804	0.0265203	0.00621006	0.00520005	0	0	0	0	0	0	0	0	0	0	0	0	0	0	0.0140401
chr1:57400670-57500669	chr1	57400670	57500669	99999	0.000134503	281	24	635	625	0.984252	0.823714	0	635	0	625	0	0		0.823714	0.375594	0	0.111701	0.156902	0.0764808	0.0240402	0.00354003	0.00320003	0	0	0	0	0	0	0	0	0	0	0	0	0	0	0
chr1:57500670-57600669	chr1	57500670	57600669	99999	0.000111317	210	18	770	769	0.998701	0.796441	0	770	0	769	0	0		0.796441	0.388884	0	0.125731	0.161492	0.0696007	0.0182402	0.00612006	0.00770008	0	0	0	0	0	0	0	0	0	0	1	1	0	0	0.0125401
chr1:57600670-57700669	chr1	57600670	57700669	99999	9.22e-05	188	16	923	918	0.994583	0.575971	282	641	281	637	0.305525	0.3061	0.0368282	0.813803	0.423034	0	0.154582	0.147351	0.0471305	0.0564706	0.00723007	0.0102701	0	0	0	0	0	0	0	0	0	0	1	0	0	0	0
chr1:57700670-57800669	chr1	57700670	57800669	99999	0.000173485	237	28	681	667	0.979442	0.767131	0	681	0	667	0	0		0.767131	0.554466	0	0.236972	0.152922	0.120341	0.0331703	0.00159002	0.0104801	0	0	0	0	0	0	0	0	0	0	0	0	0	0	0
chr1:57800670-57900669	chr1	57800670	57900669	99999	0.000115741	160	14	756	741	0.980159	0.773683	0	756	0	741	0	0		0.773683	0.476975	0	0.166552	0.153882	0.109331	0.0296103	0.00605006	0.0112701	0	0	0	0	0.000300003	0	0	0	0	0	0	0	0	0	0
chr1:57900670-58000669	chr1	57900670	58000669	99999	0.000121318	178	13	602	600	0.996678	0.810347	0	602	0	600	0	0		0.810347	0.540805	0	0.259513	0.139861	0.102041	0.0240502	0.00741007	0.00818008	0	0	0	0	0	0	0	0	0	0	0	0	0	0	0
chr1:58000670-58100669	chr1	58000670	58100669	99999	0.000113762	167	11	579	579	1	0.817686	0	579	0	579	0	0		0.817686	0.481705	0	0.178602	0.149071	0.0910409	0.0452705	0.00388004	0.0132201	0.000810008	0	0	0	0	0	0	0	0	0	0	0	0	0	0
chr1:58100670-58200669	chr1	58100670	58200669	99999	0.000136166	204	19	684	673	0.983918	0.843726	0	684	0	673	0	0		0.843726	0.500185	0	0.216422	0.179582	0.0766608	0.0186002	0.00267003	0.00665007	0	0	0	0	0	0	0	0	0	0	0	0	0	0	0
chr1:58200670-58300669	chr1	58200670	58300669	99999	0.000125694	266	22	658	657	0.99848	0.848606	0	658	0	657	0	0		0.848606	0.428784	0	0.111171	0.172062	0.097071	0.0302203	0.0125601	0.00632006	0	0	0	0	0	0	0	0	0	0	0	0	0	0	0.0153202
chr1:58300670-58400669	chr1	58300670	58400669	99999	0.000147949	167	19	769	715	0.929779	0.794564	0	769	0	715	0	0		0.794564	0.447654	0	0.182152	0.156212	0.0685707	0.0276203	0.00436004	0.00886009	0	0	0	0	0	0	0	0	0	0	0	0	0	0	0
chr1:58400670-58500669	chr1	58400670	58500669	99999	0.00015104	114	13	755	745	0.986755	0.700279	143	612	143	602	0.189404	0.191946	0.0388503	0.857396	0.495615	0	0.174592	0.134381	0.146811	0.0254603	0.00420004	0.0101701	0	0	0	0	0	0	0	0	0	0	1	1	0	0	0
chr1:58500670-58600669	chr1	58500670	58600669	99999	0.000109993	203	14	627	575	0.917065	0.806442	0	627	0	575	0	0		0.806442	0.498185	0	0.242252	0.132791	0.0701307	0.0417504	0.00617006	0.00513005	0	0	0	0	0	0	0	0	0	0	1	1	0	0	0
chr1:58600670-58700669	chr1	58600670	58700669	99999	0.00010754	190	17	832	779	0.936298	0.824556	0	832	0	779	0	0		0.824556	0.564896	0	0.222712	0.136451	0.163762	0.0316703	0.00399004	0.00509005	0.00185002	0	0	0	0	0	0	0	0	0	0	0	0	0	0
chr1:58700670-58800669	chr1	58700670	58800669	99999	9.82e-05	217	17	798	779	0.97619	0.724988	115	683	115	664	0.14411	0.147625	0.0893677	0.835073	0.541805	0	0.274933	0.117561	0.0927809	0.0426904	0.00732007	0.00591006	0	0	0	0	0	0.000610006	0	0	0	0	0	0	0	0	0
chr1:58800670-58900669	chr1	58800670	58900669	99999	0.000105661	163	16	929	914	0.983854	0.601134	229	700	229	685	0.246502	0.250547	0.124644	0.760427	0.533435	0	0.222392	0.131601	0.142111	0.0248902	0.00273003	0.00696007	0	0	0	0.00282003	0	0	0	0	0	0	0	0	0	0	0
chr1:58900670-59000669	chr1	58900670	59000669	99999	9.69e-05	131	12	945	920	0.973545	0.70399	0	945	0	920	0	0		0.70399	0.475325	0	0.150732	0.213622	0.0590406	0.0203702	0.00320003	0.0268803	0	0.00109001	0.000870009	0	0	0	0	0	0	0	0	0	0	0	0
chr1:59000670-59100669	chr1	59000670	59100669	99999	8.7e-05	89	8	1033	1032	0.999032	0.442875	511	522	511	521	0.494676	0.495155	0.0512169	0.827016	0.395264	0	0.119871	0.143861	0.096711	0.0191102	0.00849008	0.00571006	0	0	0	0	0	0	0	0.00187002	0	0	1	0	0	0	0
chr1:59100670-59200669	chr1	59100670	59200669	99999	0.000137354	197	23	850	833	0.98	0.74651	106	744	106	727	0.124706	0.127251	0.159737	0.832064	0.539705	0	0.237152	0.182492	0.0394004	0.0688107	0.00432004	0.00785008	0	0	0	0	0	0	0	0	0	1	0	0	0	0	0
chr1:59200670-59300669	chr1	59200670	59300669	99999	0.000130378	195	18	708	708	1	0.835671	0	708	0	708	0	0		0.835671	0.473885	0	0.191182	0.147521	0.100331	0.0192902	0.00343003	0.0121801	0	0	0	0	0	0	0	0	0	1	0	0	0	0	0.0104601
chr1:59300670-59400669	chr1	59300670	59400669	99999	0.000110769	218	17	704	694	0.985795	0.729391	96	608	88	606	0.136364	0.126801	0.117175	0.818294	0.510535	0	0.185952	0.167642	0.103851	0.0437004	0.00456005	0.00515005	0	0	0	0	0	0	0	0	0	1	0	0	0	0	0
chr1:59400670-59500669	chr1	59400670	59500669	99999	0.000145129	198	15	522	518	0.992337	0.847167	0	522	0	518	0	0		0.847167	0.574306	0	0.286503	0.139811	0.122061	0.0115001	0.00511005	0.0097101	0	0	0	0	0	0	0	0	0	1	0	0	0	0	0
chr1:59500670-59600669	chr1	59500670	59600669	99999	5.2e-05	155	6	744	716	0.962366	0.648878	128	616	128	588	0.172043	0.178771	0.0939071	0.769688	0.548335	0	0.260433	0.132941	0.0691107	0.0683207	0.00688007	0.0112001	0	0	0	0	0	0	0	0	0	1	0	0	0	0	0
chr1:59600670-59700669	chr1	59600670	59700669	99999	0.000132135	143	13	688	683	0.992733	0.879623	0	688	0	683	0	0		0.879623	0.437994	0	0.246842	0.0927109	0.0492605	0.0353504	0.00278003	0.00898009	0	0	0	0	0	0	0	0.00207002	0	1	0	0	0	0	0
chr1:59700670-59800669	chr1	59700670	59800669	99999	6.26e-05	152	7	736	717	0.974185	0.789266	0	736	0	717	0	0		0.789266	0.547135	0	0.300553	0.110431	0.099341	0.0247702	0.00174002	0.0103001	0	0	0	0	0	0	0	0	0	1	0	0	0	0	0
chr1:59800670-59900669	chr1	59800670	59900669	99999	7.98e-05	100	6	752	717	0.953457	0.853363	0	752	0	717	0	0		0.853363	0.572726	0	0.409414	0.113341	0.0318403	0.0102201	0.00150001	0.00463005	0	0	0	0	0	0	0	0.00178002	0	1	1	1	1	0	0
chr1:59900670-60000669	chr1	59900670	60000669	99999	6.05e-05	93	4	711	707	0.994374	0.846418	0	711	0	707	0	0		0.846418	0.461385	0	0.186582	0.167392	0.0735307	0.0268903	0.00261003	0.00459005	0	0	0	0	0	0	0	0	0	0	0	0	0	0	0
chr1:60000670-60100669	chr1	60000670	60100669	99999	3.43e-05	86	2	678	678	1	0.657444	149	529	149	529	0.219764	0.219764	0.0513021	0.828172	0.523915	0	0.327173	0.113421	0.0584506	0.00827008	0.00745007	0.00915009	0	0	0	0	0	0	0	0	0	0	0	0	0	1	0
chr1:60100670-60200669	chr1	60100670	60200669	99999	0.000160413	193	20	646	643	0.995356	0.806115	61	585	61	582	0.0944272	0.0948678	0.194752	0.870193	0.563366	0	0.321133	0.0858009	0.120431	0.0235802	0.00575006	0.00667007	0	0	0	0	0	0	0	0	0	0	0	0	0	1	0
chr1:60200670-60300669	chr1	60200670	60300669	99999	0.000146441	168	17	691	690	0.998553	0.684478	0	691	0	690	0	0		0.684478	0.459445	0	0.184222	0.120961	0.111731	0.0273603	0.00685007	0.00526005	0	0	0	0.00317003	0	0	0	0	0	0	0	0	0	1	0
chr1:60300670-60400669	chr1	60300670	60400669	99999	6.33e-05	166	6	571	571	1	0.746744	63	508	63	508	0.110333	0.110333	0.228343	0.811034	0.462035	0	0.186362	0.126141	0.101481	0.0301803	0.00275003	0.0151402	0	0	0	0	0	0	0	0	0	0	0	0	0	1	0
chr1:60400670-60500669	chr1	60400670	60500669	99999	0.000130624	130	9	530	518	0.977358	0.778195	0	530	0	518	0	0		0.778195	0.577376	0	0.312693	0.0839108	0.145841	0.0214602	0.00433004	0.00948009	0	0	0	0	0	0	0	0	0	0	0	0	0	0	0
chr1:60500670-60600669	chr1	60500670	60600669	99999	0.000147406	106	9	576	558	0.96875	0.752811	0	576	0	558	0	0		0.752811	0.479105	0	0.268003	0.123771	0.0445104	0.0249002	0.00325003	0.0139601	0	0	0	0	0	0	0	0.00264003	0	0	0	0	0	0	0.0185502
chr1:60600670-60700669	chr1	60600670	60700669	99999	0.000132041	183	13	538	527	0.979554	0.772891	0	538	0	527	0	0		0.772891	0.539365	0	0.268183	0.103151	0.121701	0.0361804	0.00560006	0.00455005	0	0	0	0	0	0	0	0	1	0	0	0	0	0	0
chr1:60700670-60800669	chr1	60700670	60800669	99999	0.000111067	82	5	549	513	0.934426	0.76971	0	549	0	513	0	0		0.76971	0.644526	0	0.403354	0.102001	0.0913709	0.0362104	0.00308003	0.00731007	0	0	0	0	0	0	0	0.00123001	1	0	0	0	0	0	0
chr1:60800670-60900669	chr1	60800670	60900669	99999	7.69e-05	105	5	619	585	0.945073	0.809416	0	619	0	585	0	0		0.809416	0.535005	0	0.310983	0.0896109	0.0941509	0.0225302	0.0118001	0.00602006	0	0	0	0	0	0	0	0	0	0	0	0	0	0	0
chr1:60900670-61000669	chr1	60900670	61000669	99999	0.000184244	203	19	508	508	1	0.818888	0	508	0	508	0	0		0.818888	0.526685	0	0.287913	0.0898009	0.096431	0.0395104	0.00369004	0.00934009	0	0	0	0	0	0	0	0	0	0	0	0	0	0	0
chr1:61000670-61100669	chr1	61000670	61100669	99999	0.000159809	177	17	601	595	0.990017	0.814414	0	601	0	595	0	0		0.814414	0.614576	0	0.327633	0.108781	0.130021	0.0400904	0.00311003	0.00464005	0	0	0	0	0.000500005	0	0	0	0	0	0	0	0	0	0
chr1:61100670-61200669	chr1	61100670	61200669	99999	0.000128209	205	21	799	798	0.998748	0.810869	0	799	0	798	0	0		0.810869	0.299003	0	0.100011	0.118381	0.0293303	0.0323403	0.00890009	0.0100801	0	0	0	0	0	0	0	0	0	0	0	0	0	0	0.0255003
chr1:61200670-61300669	chr1	61200670	61300669	99999	6.19e-05	150	11	1185	1185	1	0.528586	435	750	435	750	0.367089	0.367089	0.109657	0.771565	0.432424	0	0.142791	0.210192	0.0439604	0.0196002	0.00537005	0.0108001	0	0	0	0	0	0	0	0	0	0	0	0	0	0	0
chr1:61300670-61400669	chr1	61300670	61400669	99999	3.32e-05	131	5	1148	1142	0.994774	0.580662	355	793	355	787	0.309233	0.310858	0.0444809	0.822522	0.268543	0	0.0634506	0.172322	0.00535005	0.0112901	0.00679007	0.0108101	0	0	0	0	0	0	0	0	0	0	0	0	0	0	0
chr1:61400670-61500669	chr1	61400670	61500669	99999	7.05e-05	152	9	840	839	0.99881	0.771145	0	840	0	839	0	0		0.771145	0.193992	0	0.0279003	0.138781	0.00505005	0.0131301	0.00525005	0.00388004	0	0	0	0	0	0	0	0	0	0	0	0	0	0	0
chr1:61500670-61600669	chr1	61500670	61600669	99999	0.000100837	94	8	844	844	1	0.877228	0	844	0	844	0	0		0.877228	0.272833	0	0.0858809	0.138381	0.0215402	0.0167602	0.00371004	0.00680007	0	0	0	0	0	0	0	0	0	0	0	0	0	0	0
chr1:61600670-61700669	chr1	61600670	61700669	99999	0.00011374	157	15	840	840	1	0.877655	0	840	0	840	0	0		0.877655	0.210752	0	0.0618706	0.109401	0.0222202	0.00593006	0.00393004	0.00809008	0	0	0	0	0	0	0	0	0	0	0	0	0	0	0
chr1:61700670-61800669	chr1	61700670	61800669	99999	0.00011122	146	12	739	738	0.998647	0.777129	0	739	0	738	0	0		0.777129	0.595496	0	0.301463	0.135491	0.101461	0.0461305	0.00161002	0.00934009	0	0	0	0	0	0	0	0	0	0	0	0	0	0	0
chr1:61800670-61900669	chr1	61800670	61900669	99999	0.000109866	185	20	984	952	0.96748	0.727152	83	901	83	869	0.0843496	0.0871849	0.230267	0.774611	0.539985	0	0.244642	0.156462	0.103091	0.0247002	0.00372004	0.00737007	0	0	0	0	0	0	0	0	0	0	1	1	1	0	0
chr1:61900670-62000669	chr1	61900670	62000669	99999	7.06e-05	138	12	1231	1219	0.990252	0.688249	268	963	268	951	0.217709	0.219852	0.169015	0.834574	0.585176	0	0.0910809	0.392984	0.0570206	0.0279203	0.00923009	0.00694007	0	0	0	0	0	0	0	0	0	0	0	0	0	0	0
chr1:62000670-62100669	chr1	62000670	62100669	99999	9.87e-05	104	9	877	857	0.977195	0.871418	0	877	0	857	0	0		0.871418	0.444034	0	0.0917509	0.281003	0.0266503	0.0274303	0.0098101	0.00541005	0	0	0	0	0.00200002	0	0	0	0	0	0	0	0	0	0
chr1:62100670-62200669	chr1	62100670	62200669	99999	7.52e-05	108	7	862	838	0.972158	0.787692	0	862	0	838	0	0		0.787692	0.555476	0	0.192562	0.227192	0.0916409	0.0329903	0.00549005	0.00560006	0	0	0	0	0	0	0	0	0	0	1	0	0	0	0
chr1:62200670-62300669	chr1	62200670	62300669	99999	4.4e-05	153	6	891	887	0.995511	0.86342	0	891	0	887	0	0		0.86342	0.522805	0	0.139061	0.267313	0.0718007	0.0357404	0.00244002	0.00663007	0	0	0	0	0	0	0	0	0	0	1	0	0	0	0
chr1:62300670-62400669	chr1	62300670	62400669	99999	0.00011201	134	16	1066	1060	0.994371	0.850054	0	1066	0	1060	0	0		0.850054	0.478825	0	0.0789008	0.330353	0.0365904	0.0215702	0.00251002	0.00573006	0	0	0	0.00317003	0	0	0	0	0	0	0	0	0	0	0
chr1:62400670-62500669	chr1	62400670	62500669	99999	3.62e-05	147	8	1505	1492	0.991362	0.723977	142	1363	142	1350	0.0943522	0.0951743	0.173147	0.781916	0.639206	0	0.0926809	0.401224	0.119381	0.0151202	0.00388004	0.00598006	0	0	0.00109001	0	0	0	0	0	0	0	1	1	0	1	0.0243502
chr1:62500670-62600669	chr1	62500670	62600669	99999	7.95e-05	250	27	1359	1357	0.998528	0.71478	172	1187	172	1185	0.126564	0.12675	0.111823	0.802298	0.488345	0	0.0909409	0.248092	0.098231	0.0357704	0.00762008	0.00705007	0	0	0	0	0.00106001	0	0	0	0	0	0	0	0	0	0
chr1:62600670-62700669	chr1	62600670	62700669	99999	6.13e-05	118	9	1245	1237	0.993574	0.591513	286	959	286	951	0.229719	0.231205	0.0323516	0.759673	0.561366	0	0.128821	0.249342	0.114791	0.0617506	0.00347003	0.00335003	0	0	0	0	0	0	0	0	0	0	0	0	0	0	0
chr1:62700670-62800669	chr1	62700670	62800669	99999	9.03e-05	96	6	692	686	0.991329	0.840657	0	692	0	686	0	0		0.840657	0.475635	0	0.212262	0.185882	0.0147101	0.0549205	0.00387004	0.00340003	0.000650007	0	0	0	0	0	0	0	0	0	0	0	0	0	0
chr1:62800670-62900669	chr1	62800670	62900669	99999	3.47e-05	89	2	648	639	0.986111	0.851231	0	648	0	639	0	0		0.851231	0.533745	0	0.322353	0.123061	0.0274703	0.0510605	0.00625006	0.00370004	0	0	0	0	0	0	0	0	0	0	0	0	0	0	0
chr1:62900670-63000669	chr1	62900670	63000669	99999	6.66e-05	67	5	1120	1062	0.948214	0.704899	196	924	172	890	0.175	0.161959	0.0340297	0.834551	0.663067	0	0.255123	0.195032	0.178812	0.0218302	0.00532005	0.00699007	0	0	0	0	0	0	0	0	0	0	0	0	0	0	0
chr1:63000670-63100669	chr1	63000670	63100669	99999	0.000105703	119	10	795	794	0.998742	0.68521	0	795	0	794	0	0		0.68521	0.570596	0	0.310993	0.163952	0.0334303	0.0506705	0.00538005	0.00635006	0	0	0	0	0	0	0	0	0	0	0	0	0	0	0
chr1:63100670-63200669	chr1	63100670	63200669	99999	0.000104739	201	16	760	747	0.982895	0.799504	0	760	0	747	0	0		0.799504	0.347583	0	0.130851	0.159632	0.0311703	0.0154002	0.00607006	0.00421004	0	0	0	0	0.000350004	0	0	0	0	0	0	0	0	0	0
chr1:63200670-63300669	chr1	63200670	63300669	99999	8.06e-05	277	22	986	976	0.989858	0.783744	0	986	0	976	0	0		0.783744	0.400384	0	0.129521	0.156882	0.0615606	0.0368004	0.00723007	0.00839008	0	0	0	0	0	0	0	0	1	0	0	0	0	0	0
chr1:63300670-63400669	chr1	63300670	63400669	99999	0.000124294	250	22	708	708	1	0.744993	0	708	0	708	0	0		0.744993	0.368824	0	0.119021	0.146901	0.0476305	0.0456605	0.00584006	0.00408004	0	0	0	0	0	0	0	0	1	0	1	0	0	0	0
chr1:63400670-63500669	chr1	63400670	63500669	99999	9.32e-05	184	13	758	736	0.970976	0.817847	0	758	0	736	0	0		0.817847	0.571746	0	0.224452	0.196472	0.0610206	0.0756008	0.00502005	0.00651006	0.00135001	0.000940009	0.000380004	0	0	0	0	0	1	0	0	0	0	0	0
chr1:63500670-63600669	chr1	63500670	63600669	99999	5.12e-05	84	7	1628	1625	0.998157	0.374553	805	823	805	820	0.494472	0.495385	0.031612	0.711221	0.481225	0	0.096061	0.289493	0.0487305	0.0254403	0.00912009	0.0109301	0	0	0.00098001	0	0.000570006	0	0	0	1	0	1	0	0	1	0
chr1:63600670-63700669	chr1	63600670	63700669	99999	9.16e-05	117	9	840	831	0.989286	0.705858	140	700	140	691	0.166667	0.168472	0.202577	0.807826	0.528735	0	0.253233	0.205142	0.0263103	0.0241802	0.00670007	0.0131701	0	0	0	0	0	0	0	0	1	0	0	0	0	0	0
chr1:63700670-63800669	chr1	63700670	63800669	99999	6.34e-05	111	6	853	801	0.939039	0.690666	0	853	0	801	0	0		0.690666	0.506075	0	0.244342	0.182022	0.0136901	0.0303403	0.00819008	0.00232002	0	0	0	0	0.000570006	0	0.0246002	0	1	0	0	0	0	0	0.0126401
chr1:63800670-63900669	chr1	63800670	63900669	99999	0.000142302	117	16	961	961	1	0.709648	169	792	169	792	0.175858	0.175858	0.0672251	0.84673	0.409994	0	0.137771	0.150422	0.0613506	0.0481605	0.00337003	0.00509005	0	0	0	0.00314003	0	0.000690007	0	0	1	0	0	0	0	0	0
chr1:63900670-64000669	chr1	63900670	64000669	99999	0.000118257	222	22	838	836	0.997613	0.852965	0	838	0	836	0	0		0.852965	0.562436	0	0.164762	0.191322	0.171242	0.0209202	0.00600006	0.00819008	0	0	0	0	0	0	0	0	1	0	0	0	0	0	0
chr1:64000670-64100669	chr1	64000670	64100669	99999	9.24e-05	170	14	891	891	1	0.687814	206	685	206	685	0.231201	0.231201	0.0799987	0.870602	0.392074	0	0.141371	0.147131	0.0530605	0.0394904	0.00280003	0.00786008	0	0	0	0	0	0.000360004	0	0	1	0	0	0	0	0	0.0107601
chr1:64100670-64200669	chr1	64100670	64200669	99999	0.000117647	175	14	680	675	0.992647	0.870801	0	680	0	675	0	0		0.870801	0.342073	0	0.122281	0.120441	0.0424904	0.0467205	0.00473005	0.00539005	0	0.000390004	0	0	0	0	0	0	1	0	0	0	0	0	0
chr1:64200670-64300669	chr1	64200670	64300669	99999	0.000144915	159	15	651	651	1	0.836195	0	651	0	651	0	0		0.836195	0.416694	0	0.144291	0.148751	0.0638406	0.0496505	0.00396004	0.00421004	0	0	0	0	0.00105001	0	0	0.000940009	1	0	0	0	0	0	0
chr1:64300670-64400669	chr1	64300670	64400669	99999	0.00011749	204	18	751	751	1	0.822444	0	751	0	751	0	0		0.822444	0.405874	0	0.136321	0.175612	0.0397704	0.0417504	0.00702007	0.00495005	0	0	0.00101001	0	0	0	0	0	0	0	0	0	0	0	0
chr1:64400670-64500669	chr1	64400670	64500669	99999	0.000115482	124	12	838	798	0.952267	0.734367	0	838	0	798	0	0		0.734367	0.503665	0	0.233432	0.108331	0.106731	0.0281903	0.00450005	0.00515005	0	0	0	0	0	0	0.0181902	0	0	1	1	0	0	1	0
chr1:64500670-64600669	chr1	64500670	64600669	99999	0.000136262	237	29	898	868	0.966592	0.789894	0	898	0	868	0	0		0.789894	0.546025	0	0.198202	0.166322	0.154712	0.0136701	0.00315003	0.0104001	0	0	0	0	0	0	0	0	0	1	0	0	0	1	0
chr1:64600670-64700669	chr1	64600670	64700669	99999	6.99e-05	133	8	861	818	0.950058	0.664431	0	861	0	818	0	0		0.664431	0.540575	0	0.182642	0.169082	0.114041	0.0389004	0.00332003	0.00918009	0	0	0	0	0.000600006	0	0.0229102	0	0	0	1	0	1	0	0
chr1:64700670-64800669	chr1	64700670	64800669	99999	7.64e-05	142	10	922	920	0.997831	0.57096	304	618	304	616	0.329718	0.330435	0.0844838	0.811039	0.352944	0	0.136641	0.156572	0.0205702	0.0209702	0.00558006	0.0124001	0	0	0	0	0.000370004	0	0	0	0	0	0	0	0	0	0
chr1:64800670-64900669	chr1	64800670	64900669	99999	7.12e-05	200	10	702	702	1	0.872635	0	702	0	702	0	0		0.872635	0.340473	0	0.0861109	0.131581	0.0691307	0.0441704	0.00455005	0.00510005	0	0	0	0	0	0	0	0	0	0	0	0	0	0	0
chr1:64900670-65000669	chr1	64900670	65000669	99999	5.89e-05	163	9	938	926	0.987207	0.67312	170	768	170	756	0.181237	0.183585	0.0375214	0.816046	0.455405	0	0.132031	0.162012	0.117061	0.0326203	0.00731007	0.00398004	0	0.000390004	0	0	0	0	0	0	0	0	0	0	0	0	0
chr1:65000670-65100669	chr1	65000670	65100669	99999	0.000119542	131	14	894	881	0.985459	0.869269	0	894	0	881	0	0		0.869269	0.469115	0	0.284343	0.118791	0.0236402	0.0300803	0.00839008	0.00447004	0	0	0	0	0	0	0	0	0	0	0	0	0	0	0
chr1:65100670-65200669	chr1	65100670	65200669	99999	8.03e-05	168	12	889	889	1	0.863918	0	889	0	889	0	0		0.863918	0.356134	0	0.140191	0.169292	0.00455005	0.0330603	0.00289003	0.00615006	0	0	0	0	0	0	0	0	0	0	0	0	0	0	0
chr1:65200670-65300669	chr1	65200670	65300669	99999	4.16e-05	142	7	1184	1183	0.999155	0.583607	343	841	343	840	0.289696	0.289941	0.0851412	0.787148	0.522935	0	0.146481	0.287753	0.0615306	0.0128301	0.00376004	0.0099601	0	0	0	0	0.000620006	0	0	0	0	0	0	0	0	0	0
chr1:65300670-65400669	chr1	65300670	65400669	99999	4.55e-05	106	7	1452	1440	0.991736	0.506267	526	926	519	921	0.362259	0.360417	0.0544838	0.760856	0.626146	0	0.177362	0.312743	0.0745207	0.0501805	0.00504005	0.00481005	0	0	0	0.00159002	0	0	0	0	0	0	0	0	0	0	0
chr1:65400670-65500669	chr1	65400670	65500669	99999	4.45e-05	110	5	1022	1015	0.993151	0.692376	174	848	174	841	0.170254	0.171429	0.0658385	0.822004	0.503825	0	0.166252	0.241032	0.0647206	0.0218502	0.00482005	0.00515005	0	0	0	0	0	0	0	0	0	0	0	0	0	0	0.0502505
chr1:65500670-65600669	chr1	65500670	65600669	99999	7.72e-05	140	9	833	820	0.984394	0.59404	239	594	239	581	0.286915	0.291463	0.0695733	0.809785	0.483485	0	0.177632	0.189002	0.0559606	0.0436504	0.00694007	0.0100601	0	0	0	0	0	0.000370004	0	0	0	0	0	0	0	0	0
chr1:65600670-65700669	chr1	65600670	65700669	99999	8.34e-05	147	10	816	797	0.976716	0.70437	150	666	150	647	0.183824	0.188206	0.0758422	0.850087	0.476645	0	0.271603	0.124851	0.0455105	0.0245602	0.00550006	0.00297003	0	0	0	0	0.00187002	0	0	0	0	0	0	0	0	0	0
chr1:65700670-65800669	chr1	65700670	65800669	99999	0.000116093	126	11	752	719	0.956117	0.696735	136	616	136	583	0.180851	0.189152	0.102434	0.835371	0.595176	0	0.410744	0.0729607	0.0720807	0.0248902	0.00544005	0.00918009	0	0	0	0	0	0	0	0	0	0	0	0	0	0	0
chr1:65800670-65900669	chr1	65800670	65900669	99999	0.000111351	149	11	663	594	0.895928	0.825789	0	663	0	594	0	0		0.825789	0.490365	0	0.296563	0.0552706	0.101201	0.0215802	0.00606006	0.00640006	0	0	0	0	0.000880009	0	0.00241002	0	0	0	1	1	0	0	0
chr1:65900670-66000669	chr1	65900670	66000669	99999	0.000101829	185	12	637	626	0.982732	0.74231	0	637	0	626	0	0		0.74231	0.624006	0	0.436874	0.0786408	0.0815308	0.0146401	0.00473005	0.00397004	0	0	0	0.00309003	0.000530005	0	0	0	0	0	0	0	0	0	0.0212402
chr1:66000670-66100669	chr1	66000670	66100669	99999	9.11e-05	119	7	646	624	0.965944	0.616132	144	502	144	480	0.22291	0.230769	0.0472088	0.786809	0.573406	0	0.391264	0.0926009	0.0574406	0.0216602	0.00419004	0.00637006	0	0	0	0	0	0	0	0	0	0	0	0	0	0	0
chr1:66100670-66200669	chr1	66100670	66200669	99999	0.000151478	133	11	546	516	0.945055	0.798609	0	546	0	516	0	0		0.798609	0.584046	0	0.336393	0.0644806	0.128241	0.0434004	0.00209002	0.00944009	0	0	0	0	0	0	0	0	0	0	0	0	0	0	0.0213102
chr1:66200670-66300669	chr1	66200670	66300669	99999	0.000170017	198	17	505	503	0.99604	0.795708	0	505	0	503	0	0		0.795708	0.396484	0	0.178162	0.0865609	0.105191	0.0160602	0.00687007	0.00364004	0	0	0	0	0	0	0	0	0	0	1	0	0	0	0
chr1:66300670-66400669	chr1	66300670	66400669	99999	0.000118945	170	11	544	525	0.965074	0.822657	0	544	0	525	0	0		0.822657	0.461415	0	0.276263	0.103051	0.0386004	0.0289103	0.00512005	0.00875009	0	0	0	0	0.000720007	0	0	0	0	0	0	0	0	0	0
chr1:66400670-66500669	chr1	66400670	66500669	99999	5.69e-05	196	7	628	619	0.985669	0.851739	0	628	0	619	0	0		0.851739	0.438124	0	0.293043	0.104001	0.0268203	0.00713007	0.00543005	0.00171002	0	0	0	0	0	0	0	0	0	0	0	0	0	0	0
chr1:66500670-66600669	chr1	66500670	66600669	99999	0.000193785	184	22	617	613	0.993517	0.834462	0	617	0	613	0	0		0.834462	0.304623	0	0.108911	0.138421	0.0157702	0.0322003	0.00519005	0.00413004	0	0	0	0	0	0	0	0	0	0	0	0	0	0	0
chr1:66600670-66700669	chr1	66600670	66700669	99999	0.000107147	153	10	610	598	0.980328	0.774297	0	610	0	598	0	0		0.774297	0.575426	0	0.248662	0.107451	0.165552	0.0349103	0.00482005	0.0143701	0.000640006	0	0	0	0	0	0	0	0	0	0	0	0	0	0
chr1:66700670-66800669	chr1	66700670	66800669	99999	7.67e-05	322	16	648	634	0.978395	0.675002	85	563	85	549	0.131173	0.134069	0.0686168	0.768887	0.481465	0	0.255343	0.0776208	0.099641	0.0372604	0.00451004	0.00666007	0	0.000430004	0	0	0	0	0	0	0	0	0	0	0	0	0
chr1:66800670-66900669	chr1	66800670	66900669	99999	0.000116315	275	19	594	594	1	0.785019	0	594	0	594	0	0		0.785019	0.343243	0	0.159672	0.096341	0.0397004	0.0335203	0.00312003	0.0119601	0	0	0	0	0	0	0	0	0	0	0	0	0	0	0
chr1:66900670-67000669	chr1	66900670	67000669	99999	6.99e-05	200	10	715	700	0.979021	0.702321	74	641	74	626	0.103497	0.105714	0.134861	0.769401	0.279963	0	0.106771	0.115021	0.00743007	0.0300103	0.00751007	0.0135401	0	0	0	0	0	0	0	0	0	0	0	0	0	0	0
chr1:67000670-67100669	chr1	67000670	67100669	99999	9.07e-05	142	8	621	592	0.953301	0.795914	0	621	0	592	0	0		0.795914	0.578516	0	0.332353	0.120711	0.0684507	0.0444204	0.00685007	0.00573006	0	0	0	0	0	0	0	0	0	0	0	0	0	1	0
chr1:67100670-67200669	chr1	67100670	67200669	99999	6.64e-05	117	6	772	771	0.998705	0.554774	249	523	249	522	0.322539	0.322957	0.0307262	0.80475	0.571896	0	0.235622	0.152962	0.141371	0.0248302	0.0101801	0.00693007	0	0	0	0	0	0	0	0	0	0	0	0	0	1	0
chr1:67200670-67300669	chr1	67200670	67300669	99999	4.66e-05	114	4	753	753	1	0.669425	152	601	152	601	0.201859	0.201859	0.0455168	0.827218	0.446724	0	0.182972	0.132001	0.104901	0.0137401	0.00347003	0.00804008	0	0	0.00126001	0	0.000340003	0	0	0	0	0	0	0	0	0	0
chr1:67300670-67400669	chr1	67300670	67400669	99999	0.000105404	107	9	798	730	0.914787	0.684123	76	722	76	654	0.0952381	0.10411	0.183671	0.742279	0.621406	0	0.292553	0.148711	0.148121	0.0233202	0.00517005	0.00353003	0	0	0	0	0	0	0	0	0	0	0	0	0	1	0
chr1:67400670-67500669	chr1	67400670	67500669	99999	0.000106106	121	9	701	697	0.994294	0.822877	0	701	0	697	0	0		0.822877	0.589226	0	0.203142	0.194152	0.159332	0.0182102	0.00452005	0.00858009	0	0	0	0	0.00095001	0.000470005	0	0	0	0	0	0	0	1	0
chr1:67500670-67600669	chr1	67500670	67600669	99999	9.11e-05	73	6	902	896	0.993348	0.720487	133	769	133	763	0.14745	0.148438	0.157418	0.818636	0.521535	0	0.178022	0.196862	0.113871	0.0188102	0.00525005	0.00872009	0	0	0	0	0	0	0	0	0	0	0	0	0	0	0.0165102
chr1:67600670-67700669	chr1	67600670	67700669	99999	9.47e-05	108	11	1075	1062	0.987907	0.686143	196	879	196	866	0.182326	0.184557	0.023923	0.836022	0.445604	0	0.096041	0.256673	0.0611906	0.0206602	0.00369004	0.00631006	0	0	0	0	0.00104001	0	0	0	0	0	0	0	0	0	0.0376004
chr1:67700670-67800669	chr1	67700670	67800669	99999	6.16e-05	167	11	1069	1055	0.986904	0.746426	0	1069	0	1055	0	0		0.746426	0.611206	0	0.145841	0.321333	0.101741	0.0310303	0.00251002	0.00768008	0	0	0	0	0.00107001	0	0	0	0	0	0	0	0	0	0
chr1:67800670-67900669	chr1	67800670	67900669	99999	0.000118762	198	19	808	808	1	0.861828	0	808	0	808	0	0		0.861828	0.492535	0	0.207742	0.165722	0.0564206	0.0470205	0.00374004	0.00877009	0	0	0	0.00312003	0	0	0	0	0	0	0	0	0	0	0.0130801
chr1:67900670-68000669	chr1	67900670	68000669	99999	9.99e-05	149	14	941	936	0.994687	0.662682	189	752	189	747	0.20085	0.201923	0.0650478	0.813891	0.307553	0	0.0906409	0.154342	0.0192902	0.0306903	0.00559006	0.00722007	0	0	0	0	0	0	0	0	0	0	0	0	0	0	0
chr1:68000670-68100669	chr1	68000670	68100669	99999	6.76e-05	162	9	822	818	0.995134	0.684842	187	635	187	631	0.227494	0.228606	0.0424543	0.875217	0.411064	0	0.193482	0.100101	0.0413004	0.0617806	0.00739007	0.00693007	0	0	0	0	0.000590006	0	0	0	0	0	0	0	0	0	0
chr1:68100670-68200669	chr1	68100670	68200669	99999	0.000131122	162	13	612	612	1	0.765987	0	612	0	612	0	0		0.765987	0.599416	0	0.297303	0.105501	0.139271	0.0482105	0.00370004	0.00540005	0	0	0.000320003	0	0	0	0	0	0	0	0	0	0	0	0
chr1:68200670-68300669	chr1	68200670	68300669	99999	0.000102237	143	10	684	684	1	0.588445	180	504	180	504	0.263158	0.263158	0.12021	0.755671	0.674947	0	0.371264	0.0901509	0.150242	0.0477305	0.00377004	0.00503005	0	0.00711007	0	0	0	0	0	0	0	0	0	0	0	0	0
chr1:68300670-68400669	chr1	68300670	68400669	99999	0.000204013	243	35	706	706	1	0.814503	28	678	28	678	0.0396601	0.0396601	0.0921175	0.844336	0.461325	0	0.301723	0.0838808	0.0357104	0.0357704	0.00141001	0.00290003	0	0	0	0	0	0	0	0	1	0	0	0	0	0	0.0230302
chr1:68400670-68500669	chr1	68400670	68500669	99999	0.000107501	237	24	942	937	0.994692	0.604086	239	703	237	700	0.253715	0.252935	0.0874118	0.779017	0.351404	0	0.108121	0.156512	0.0465205	0.0275303	0.00382004	0.00890009	0	0	0	0	0	0	0	0	1	0	0	0	0	0	0.00277003
chr1:68500670-68600669	chr1	68500670	68600669	99999	7.27e-05	93	6	887	880	0.992108	0.69861	0	887	0	880	0	0		0.69861	0.534645	0	0.121281	0.227862	0.117591	0.0541105	0.00348003	0.0103201	0	0	0	0	0	0	0	0	1	0	0	0	0	0	0
chr1:68600670-68700669	chr1	68600670	68700669	99999	4.85e-05	194	7	744	731	0.982527	0.766368	0	744	0	731	0	0		0.766368	0.530245	0	0.208072	0.111241	0.172902	0.0279603	0.00345004	0.00662007	0	0	0	0	0	0	0	0	1	0	0	0	0	0	0
chr1:68700670-68800669	chr1	68700670	68800669	99999	0.000144515	172	13	523	521	0.996176	0.68078	108	415	108	413	0.206501	0.207294	0.133355	0.823933	0.556866	0	0.293173	0.0905309	0.130801	0.0325503	0.00458005	0.00523005	0	0	0	0	0	0	0	0	1	0	0	0	0	0	0.0175102
chr1:68800670-68900669	chr1	68800670	68900669	99999	0.00015794	135	10	469	469	1	0.732456	0	469	0	469	0	0		0.732456	0.539285	0	0.323393	0.0719407	0.0887109	0.0425104	0.00698007	0.00575006	0	0	0	0	0	0	0	0	1	0	0	0	0	0	0
chr1:68900670-69000669	chr1	68900670	69000669	99999	0.000128254	69	5	565	522	0.923894	0.766353	0	565	0	522	0	0		0.766353	0.634416	0	0.427724	0.0844308	0.100891	0.0119501	0.00357004	0.00585006	0	0	0	0	0	0	0	0	0	0	0	0	0	0	0
chr1:69000670-69100669	chr1	69000670	69100669	99999	0.000146851	134	11	559	558	0.998211	0.661	0	559	0	558	0	0		0.661	0.621666	0	0.340983	0.0601106	0.159382	0.0535305	0.00178002	0.00620006	0	0.000540005	0	0	0	0	0	0	0	0	0	0	0	0	0
chr1:69100670-69200669	chr1	69100670	69200669	99999	0.000173521	113	12	612	565	0.923203	0.799195	0	612	0	565	0	0		0.799195	0.569536	0	0.276783	0.0754408	0.143231	0.0617006	0.00236002	0.0100201	0	0	0	0	0	0	0	0	0	0	0	0	0	0	0
chr1:69200670-69300669	chr1	69200670	69300669	99999	0.000107147	102	6	549	542	0.98725	0.762753	0	549	0	542	0	0		0.762753	0.655247	0	0.452405	0.0768408	0.0833208	0.0312203	0.00425004	0.00753007	0	0	0	0	0	0	0	0	0	0	0	0	0	0	0
chr1:69300670-69400669	chr1	69300670	69400669	99999	0.000118473	117	7	505	480	0.950495	0.842258	0	505	0	480	0	0		0.842258	0.653657	0	0.336933	0.0767408	0.195992	0.0362404	0.00292003	0.00505005	0	0	0	0	0	0	0	0	0	0	0	0	0	0	0
chr1:69400670-69500669	chr1	69400670	69500669	99999	6.45e-05	148	5	524	513	0.979008	0.710617	0	524	0	513	0	0		0.710617	0.406634	0	0.129771	0.0896609	0.119351	0.0537205	0.00608006	0.00928009	0	0	0	0	0	0	0	0	0	0	0	0	0	0	0
chr1:69500670-69600669	chr1	69500670	69600669	99999	5.75e-05	126	4	552	529	0.958333	0.718987	0	552	0	529	0	0		0.718987	0.590026	0	0.283703	0.0738907	0.194322	0.0284803	0.00502005	0.00509005	0	0	0	0	0	0	0	0	0	0	0	0	0	0	0
chr1:69600670-69700669	chr1	69600670	69700669	99999	0.000150879	161	12	494	481	0.973684	0.783719	0	494	0	481	0	0		0.783719	0.607696	0	0.330653	0.0556206	0.181272	0.0290903	0.00590006	0.00519005	0	0	0	0	0	0	0	0	0	0	0	0	0	0	0
chr1:69700670-69800669	chr1	69700670	69800669	99999	0.000118835	85	6	594	566	0.952862	0.718618	0	594	0	566	0	0		0.718618	0.563736	0	0.318293	0.0851609	0.121011	0.0280703	0.00623006	0.00497005	0	0	0	0	0	0	0	0	0	0	1	0	0	0	0
chr1:69800670-69900669	chr1	69800670	69900669	99999	0.000100553	135	9	663	659	0.993967	0.530692	236	427	236	423	0.355958	0.358118	0.0359229	0.806733	0.373334	0	0.197832	0.0591206	0.0730807	0.0253203	0.0099201	0.00723007	0.000860009	0	0	0	0	0	0	0	0	0	0	0	0	0	0
chr1:69900670-70000669	chr1	69900670	70000669	99999	5.56e-05	107	3	504	499	0.990079	0.753701	0	504	0	499	0	0		0.753701	0.439594	0	0.229382	0.0538205	0.121491	0.0157602	0.00903009	0.0100501	0	0	0	0	0.000360004	0	0	0	0	0	0	0	0	0	0
chr1:70000670-70100669	chr1	70000670	70100669	99999	8.51e-05	104	4	452	452	1	0.842558	0	452	0	452	0	0		0.842558	0.502535	0	0.366014	0.0760308	0.0316203	0.0102301	0.0120201	0.00679007	0	0	0	0	0	0	0	0	0	0	0	0	0	0	0
chr1:70100670-70200669	chr1	70100670	70200669	99999	0.000111514	121	9	667	628	0.941529	0.68257	60	607	60	568	0.089955	0.0955414	0.137606	0.740137	0.586176	0	0.438124	0.0475905	0.0262303	0.0615706	0.00443004	0.00593006	0	0	0	0.00230002	0	0	0	0	0	0	0	0	0	0	0
chr1:70200670-70300669	chr1	70200670	70300669	99999	7.82e-05	163	7	549	541	0.985428	0.837505	0	549	0	541	0	0		0.837505	0.372894	0	0.197722	0.0836108	0.0378104	0.0342803	0.0127301	0.00674007	0	0	0	0	0	0	0	0	0	0	0	0	0	0	0
chr1:70300670-70400669	chr1	70300670	70400669	99999	9.7e-05	127	7	568	556	0.978873	0.727487	0	568	0	556	0	0		0.727487	0.276383	0	0.119131	0.113401	0.0134701	0.0191702	0.00726007	0.00395004	0	0	0	0	0	0	0	0	0	0	0	0	0	0	0
chr1:70400670-70500669	chr1	70400670	70500669	99999	0	52	0	866	866	1	0.594432	200	666	200	666	0.230947	0.230947	0.0617823	0.754386	0.415284	0	0.129001	0.180982	0.0295303	0.0618606	0.00515005	0.00553005	0	0	0	0.00323003	0	0	0	0	0	0	0	0	0	0	0.0204902
chr1:70500670-70600669	chr1	70500670	70600669	99999	2.64e-05	69	2	1099	1089	0.990901	0.656523	164	935	164	925	0.149227	0.150597	0.146615	0.746928	0.486615	0	0.121341	0.296063	0.0185702	0.0328503	0.0113001	0.00528005	0.00122001	0	0	0	0	0	0	0	0	0	1	0	0	0	0
chr1:70600670-70700669	chr1	70600670	70700669	99999	7.51e-05	117	8	910	909	0.998901	0.72254	100	810	100	809	0.10989	0.110011	0.14609	0.793795	0.527895	0	0.0587506	0.256943	0.183322	0.0175002	0.00744007	0.00394004	0	0	0	0	0	0	0	0	0	0	0	0	0	0	0
chr1:70700670-70800669	chr1	70700670	70800669	99999	7.97e-05	205	11	673	656	0.97474	0.76267	0	673	0	656	0	0		0.76267	0.560736	0	0.240932	0.130561	0.129441	0.0500005	0.00580006	0.00277003	0	0	0	0	0	0	0	0.00148002	0	0	0	0	0	0	0.0218902
chr1:70800670-70900669	chr1	70800670	70900669	99999	9.42e-05	198	10	536	527	0.983209	0.704648	0	536	0	527	0	0		0.704648	0.614826	0	0.294063	0.0526105	0.215472	0.0209102	0.00600006	0.0254203	0	0	0	0	0.000350004	0	0	0	0	0	0	0	0	0	0
chr1:70900670-71000669	chr1	70900670	71000669	99999	0.000159563	181	16	554	554	1	0.677514	0	554	0	554	0	0		0.677514	0.622406	0	0.407404	0.0867409	0.0874109	0.0353704	0.00278003	0.00270003	0	0	0	0	0	0	0	0	0	0	0	0	0	0	0
chr1:71000670-71100669	chr1	71000670	71100669	99999	0.000124835	158	10	507	499	0.984221	0.743726	0	507	0	499	0	0		0.743726	0.571956	0	0.278263	0.0763008	0.183822	0.0192602	0.00404004	0.0104301	0	0	0	0	0	0	0	0	0	0	1	1	0	0	0
chr1:71100670-71200669	chr1	71100670	71200669	99999	0.00019389	158	14	457	454	0.993435	0.758074	0	457	0	454	0	0		0.758074	0.509145	0	0.207312	0.095411	0.181532	0.0180902	0.00202002	0.00479005	0	0	0	0	0	0	0	0	0	0	0	0	0	0	0
chr1:71200670-71300669	chr1	71200670	71300669	99999	5.4e-05	107	5	865	858	0.991908	0.562101	201	664	195	663	0.23237	0.227273	0.0402443	0.715588	0.326653	0	0.115511	0.119811	0.0600406	0.0164502	0.00493005	0.0107601	0	0	0	0	0	0	0	0	0	0	0	0	0	0	0.0125101
chr1:71300670-71400669	chr1	71300670	71400669	99999	0.000127643	109	8	575	567	0.986087	0.762108	68	507	68	499	0.118261	0.119929	0.0665041	0.8569	0.586766	0	0.396304	0.0516105	0.0840208	0.0467205	0.00413004	0.00398004	0	0	0	0	0	0	0	0	0	0	0	0	0	0	0
chr1:71400670-71500669	chr1	71400670	71500669	99999	0.000126088	103	7	539	520	0.96475	0.856118	0	539	0	520	0	0		0.856118	0.472585	0	0.176212	0.0766208	0.109021	0.098481	0.00631006	0.00594006	0	0	0	0	0	0	0	0	1	0	0	0	0	0	0
chr1:71500670-71600669	chr1	71500670	71600669	99999	0.000145802	142	10	483	473	0.979296	0.788108	0	483	0	473	0	0		0.788108	0.624836	0	0.285213	0.0652507	0.237332	0.0204202	0.0103701	0.00625006	0	0	0	0	0	0	0	0	1	1	0	0	0	0	0
chr1:71600670-71700669	chr1	71600670	71700669	99999	8.36e-05	106	5	564	561	0.994681	0.737452	0	564	0	561	0	0		0.737452	0.396794	0	0.125341	0.0891109	0.120461	0.0451805	0.00671007	0.00613006	0	0	0	0	0	0	0.00433004	0	1	1	0	0	0	0	0
chr1:71700670-71800669	chr1	71700670	71800669	99999	0.000182299	159	16	552	479	0.867754	0.775608	0	552	0	479	0	0		0.775608	0.375314	0	0.146081	0.0599006	0.140721	0.0182002	0.00308003	0.00738007	0	0	0	0	0	0	0	0	1	0	0	0	0	0	0
chr1:71800670-71900669	chr1	71800670	71900669	99999	0.000196232	196	22	572	567	0.991259	0.746438	0	572	0	567	0	0		0.746438	0.313723	0	0.126821	0.0880009	0.0369904	0.0455405	0.00755008	0.00882009	0	0	0	0	0	0	0	0	0	0	0	0	0	0	0
chr1:71900670-72000669	chr1	71900670	72000669	99999	0.000108566	151	9	549	540	0.983607	0.688745	0	549	0	540	0	0		0.688745	0.429784	0	0.204622	0.0794008	0.114711	0.00909009	0.00733007	0.0146301	0	0	0	0	0	0	0	0	0	0	0	0	0	0	0
chr1:72000670-72100669	chr1	72000670	72100669	99999	6.94e-05	137	5	526	526	1	0.82951	0	526	0	526	0	0		0.82951	0.445744	0	0.171302	0.0787008	0.129031	0.0553406	0.00640006	0.00497005	0	0	0	0	0	0	0	0	0	0	0	0	0	0	0
chr1:72100670-72200669	chr1	72100670	72200669	99999	7.76e-05	160	8	644	566	0.878882	0.729056	0	644	0	566	0	0		0.729056	0.360944	0	0.137271	0.103191	0.0329203	0.0599306	0.00692007	0.0204702	0	0	0	0	0	0	0	0.000920009	0	0	1	1	0	0	0.0149301
chr1:72200670-72300669	chr1	72200670	72300669	99999	8.78e-05	218	11	575	546	0.949565	0.729644	0	575	0	546	0	0		0.729644	0.244832	0	0.0816308	0.0826308	0.0490805	0.0111701	0.0102001	0.0101201	0	0	0	0	0	0	0	0	0	0	0	0	0	0	0
chr1:72300670-72400669	chr1	72300670	72400669	99999	7.6e-05	170	7	542	542	1	0.722458	0	542	0	542	0	0		0.722458	0.312783	0	0.0920909	0.0892909	0.0889609	0.0168202	0.0126901	0.0129301	0	0	0	0	0	0	0	0	1	1	0	0	0	0	0
chr1:72400670-72500669	chr1	72400670	72500669	99999	0.000209573	158	15	453	447	0.986755	0.787826	0	453	0	447	0	0		0.787826	0.360454	0	0.141221	0.0778708	0.0531605	0.0701607	0.0104401	0.00718007	0	0.000420004	0	0	0	0	0	0	1	1	0	0	0	0	0
chr1:72500670-72600669	chr1	72500670	72600669	99999	8.23e-05	90	5	675	656	0.971852	0.571739	170	505	170	486	0.251852	0.259146	0.0135941	0.766975	0.536585	0	0.317583	0.0690107	0.113171	0.0122001	0.0155802	0.00904009	0	0	0	0	0	0	0	0	0	1	1	1	1	0	0
chr1:72600670-72700669	chr1	72600670	72700669	99999	0.000243475	136	15	453	450	0.993377	0.665503	0	453	0	450	0	0		0.665503	0.627226	0	0.462775	0.0543605	0.0855709	0.00837008	0.00865009	0.00750008	0	0	0	0	0	0	0	0	0	0	0	0	0	0	0.0107601
chr1:72700670-72800669	chr1	72700670	72800669	99999	0.000110217	211	11	473	471	0.995772	0.84268	0	473	0	471	0	0		0.84268	0.400234	0	0.151152	0.0604806	0.129191	0.0400204	0.00813008	0.0112601	0	0	0	0	0	0	0	0	0	0	0	1	0	0	0
chr1:72800670-72900669	chr1	72800670	72900669	99999	0.000105164	222	12	514	514	1	0.701461	0	514	0	514	0	0		0.701461	0.450925	0	0.199252	0.0789808	0.115301	0.0396304	0.0119401	0.00582006	0	0	0	0	0	0	0	0	0	0	1	1	0	0	0
chr1:72900670-73000669	chr1	72900670	73000669	99999	0.000160438	188	13	431	428	0.993039	0.72492	0	431	0	428	0	0		0.72492	0.567636	0	0.265503	0.0542705	0.177582	0.0556806	0.00557006	0.00797008	0	0	0	0	0.00106001	0	0	0	0	0	0	0	0	0	0
chr1:73000670-73100669	chr1	73000670	73100669	99999	0.000114178	156	7	393	386	0.982188	0.766953	0	393	0	386	0	0		0.766953	0.616766	0	0.360504	0.0462105	0.191382	0.00746008	0.00618006	0.00451004	0	0	0	0	0	0.000520005	0	0	0	0	0	0	0	0	0
chr1:73100670-73200669	chr1	73100670	73200669	99999	9.99e-05	142	8	564	538	0.953901	0.756476	0	564	0	538	0	0		0.756476	0.427394	0	0.248472	0.0702807	0.0500805	0.0412904	0.00795008	0.00932009	0	0	0	0	0	0	0	0	0	0	0	0	0	0	0
chr1:73200670-73300669	chr1	73200670	73300669	99999	7.47e-05	70	3	574	566	0.986063	0.724091	0	574	0	566	0	0		0.724091	0.538745	0	0.258093	0.0421604	0.190672	0.0312603	0.00782008	0.00874009	0	0	0	0	0	0	0	0	0	0	0	0	0	0	0.0111301
chr1:73300670-73400669	chr1	73300670	73400669	99999	9.33e-05	122	6	527	527	1	0.603093	0	527	0	527	0	0		0.603093	0.581466	0	0.372694	0.0528505	0.132221	0.0113601	0.00476005	0.00758008	0	0	0	0	0	0	0	0	0	1	0	0	0	0	0
chr1:73400670-73500669	chr1	73400670	73500669	99999	0.000173392	122	11	520	515	0.990385	0.71206	0	520	0	515	0	0		0.71206	0.609926	0	0.332883	0.0646206	0.164032	0.0331503	0.00423004	0.0102701	0.00157002	0	0	0	0	0	0	0	1	1	0	0	1	0	0
chr1:73500670-73600669	chr1	73500670	73600669	99999	0.000132979	94	6	480	456	0.95	0.701836	0	480	0	456	0	0		0.701836	0.701867	0	0.463295	0.0516205	0.155242	0.0189902	0.00746008	0.00526005	0	0	0	0	0	0	0	0	1	1	0	0	0	0	0
chr1:73600670-73700669	chr1	73600670	73700669	99999	7.82e-05	198	8	517	513	0.992263	0.815438	0	517	0	513	0	0		0.815438	0.507085	0	0.252423	0.0680407	0.139431	0.0320703	0.0098001	0.00532005	0	0	0	0	0	0	0	0	0	0	0	0	0	0	0
chr1:73700670-73800669	chr1	73700670	73800669	99999	0.000106691	199	10	471	467	0.991507	0.774256	0	471	0	467	0	0		0.774256	0.570226	0	0.376464	0.0538105	0.115621	0.00946009	0.00754008	0.00733007	0	0	0	0	0	0	0	0	0	0	0	0	0	0	0
chr1:73800670-73900669	chr1	73800670	73900669	99999	7.66e-05	140	5	466	466	1	0.799388	0	466	0	466	0	0		0.799388	0.562996	0	0.376654	0.0459505	0.107251	0.0256703	0.00274003	0.00473005	0	0	0	0	0	0	0	0	0	0	0	0	0	0	0
chr1:73900670-74000669	chr1	73900670	74000669	99999	0.000133252	157	10	478	477	0.997908	0.768214	0	478	0	477	0	0		0.768214	0.548935	0	0.303163	0.0550105	0.149101	0.0281103	0.00599006	0.00665007	0	0.000910009	0	0	0	0	0	0	0	0	0	0	0	0	0
chr1:74000670-74100669	chr1	74000670	74100669	99999	0.000127714	210	14	522	521	0.998084	0.772793	0	522	0	521	0	0		0.772793	0.407044	0	0.168992	0.0836608	0.100671	0.0339003	0.0108401	0.00863009	0	0	0	0	0	0.000350004	0	0	0	0	0	0	0	0	0
chr1:74100670-74200669	chr1	74100670	74200669	99999	0.000149685	199	14	470	468	0.995745	0.784	0	470	0	468	0	0		0.784	0.343483	0	0.129511	0.0656507	0.0878309	0.0402204	0.0098001	0.0104701	0	0	0	0	0	0	0	0	0	0	0	0	0	0	0
chr1:74200670-74300669	chr1	74200670	74300669	99999	0.000138317	121	8	478	476	0.995816	0.766909	0	478	0	476	0	0		0.766909	0.604276	0	0.346713	0.0498605	0.143641	0.0445604	0.00461005	0.0148901	0	0	0	0	0	0	0	0	1	0	0	0	0	0	0
chr1:74300670-74400669	chr1	74300670	74400669	99999	0.000126573	124	7	446	443	0.993274	0.775977	0	446	0	443	0	0		0.775977	0.547975	0	0.412204	0.0487105	0.0593906	0.0125801	0.00766008	0.00743007	0	0	0	0	0	0	0	0	1	1	0	0	0	0	0
chr1:74400670-74500669	chr1	74400670	74500669	99999	0.000103899	123	8	626	613	0.979233	0.658939	67	559	67	546	0.107029	0.109299	0.0949723	0.728144	0.487195	0	0.320283	0.0566806	0.0685707	0.0316803	0.00686007	0.00312003	0	0	0	0	0	0	0	0	0	1	0	0	0	0	0.0173602
chr1:74500670-74600669	chr1	74500670	74600669	99999	0.000147301	161	12	506	483	0.954545	0.825715	0	506	0	483	0	0		0.825715	0.508315	0	0.290863	0.0884809	0.0695907	0.0464805	0.00473005	0.00817008	0	0	0	0	0	0	0	0	0	1	0	0	0	0	0
chr1:74600670-74700669	chr1	74600670	74700669	99999	0.000124516	149	10	539	511	0.948052	0.804193	0	539	0	511	0	0		0.804193	0.408114	0	0.197572	0.0645406	0.109931	0.0242602	0.00634006	0.00560006	0	0	0	0	0	0	0	0	0	1	0	0	0	0	0
chr1:74700670-74800669	chr1	74700670	74800669	99999	0.000103463	220	15	659	646	0.980273	0.690084	0	659	0	646	0	0		0.690084	0.360564	0	0.184852	0.100591	0.0356204	0.0283303	0.00569006	0.00548006	0	0	0	0	0	0	0	0	0	1	0	0	0	0	0
chr1:74800670-74900669	chr1	74800670	74900669	99999	4.74e-05	160	4	527	527	1	0.725477	0	527	0	527	0	0		0.725477	0.298493	0	0.0881009	0.0561206	0.0525505	0.0781008	0.0146401	0.00898009	0	0	0	0	0	0	0	0	0	0	0	0	0	0	0.0129901
chr1:74900670-75000669	chr1	74900670	75000669	99999	9.22e-05	118	8	735	732	0.995918	0.66086	0	735	0	732	0	0		0.66086	0.413424	0	0.116181	0.0837808	0.158552	0.0395804	0.00878009	0.00624006	0	0	0	0	0.00097001	0	0	0	0	0	0	0	0	0	0
chr1:75000670-75100669	chr1	75000670	75100669	99999	0.000139968	198	12	433	429	0.990762	0.811808	0	433	0	429	0	0		0.811808	0.472965	0	0.224772	0.0446804	0.115231	0.0728407	0.00576006	0.0101801	0	0	0	0	0	0	0	0	0	0	0	0	0	0	0
chr1:75100670-75200669	chr1	75100670	75200669	99999	0.000167378	105	10	569	556	0.977153	0.656684	0	569	0	556	0	0		0.656684	0.754358	0	0.524085	0.0732107	0.146581	0.00456005	0.00319003	0.00273003	0	0	0	0	0	0	0	0	0	0	0	0	0	0	0
chr1:75200670-75300669	chr1	75200670	75300669	99999	5.47e-05	120	3	457	453	0.991247	0.720763	0	457	0	453	0	0		0.720763	0.647656	0	0.448274	0.0885009	0.0904409	0.0110501	0.00352003	0.00201002	0	0	0	0	0	0	0	0.00387004	0	0	0	0	0	0	0
chr1:75300670-75400669	chr1	75300670	75400669	99999	7.65e-05	149	11	965	955	0.989637	0.365581	525	440	525	430	0.544041	0.549738	0.0299173	0.775403	0.342163	0	0.225922	0.0534305	0.0329203	0.0175602	0.00585006	0.00648007	0	0	0	0	0	0	0	0	0	0	0	0	0	1	0
chr1:75400670-75500669	chr1	75400670	75500669	99999	0.000121208	169	11	537	536	0.998138	0.834897	0	537	0	536	0	0		0.834897	0.437734	0	0.288703	0.0872309	0.0187902	0.0310403	0.00862009	0.00232002	0	0	0	0	0.00103001	0	0	0	0	0	0	0	0	1	0
chr1:75500670-75600669	chr1	75500670	75600669	99999	6.42e-05	148	5	526	508	0.965779	0.807277	0	526	0	508	0	0		0.807277	0.497625	0	0.283953	0.0627406	0.0893209	0.0452405	0.00663007	0.0097401	0	0	0	0	0	0	0	0	0	0	0	0	0	1	0
chr1:75600670-75700669	chr1	75600670	75700669	99999	0.000111252	104	7	605	510	0.842975	0.766263	0	605	0	510	0	0		0.766263	0.667657	0	0.461505	0.0414604	0.128591	0.0274303	0.00435004	0.00398004	0	0	0	0	0.000340003	0	0	0	0	0	0	0	0	1	0
chr1:75700670-75800669	chr1	75700670	75800669	99999	9.53e-05	99	6	636	601	0.944969	0.718295	0	636	0	601	0	0		0.718295	0.524085	0	0.318103	0.0877009	0.0679007	0.0393504	0.00548006	0.00472005	0	0	0	0	0.000830008	0	0	0	0	0	0	0	0	1	0
chr1:75800670-75900669	chr1	75800670	75900669	99999	0.000250401	96	15	624	617	0.988782	0.570753	184	440	184	433	0.294872	0.298217	0.063519	0.786298	0.510895	0	0.316793	0.0932609	0.0602406	0.0278303	0.00715007	0.00562006	0	0	0	0	0	0	0	0	0	0	0	0	0	1	0
chr1:75900670-76000669	chr1	75900670	76000669	99999	0.000103506	131	12	885	865	0.977401	0.660192	156	729	156	709	0.176271	0.180347	0.0794614	0.787969	0.690057	0	0.373544	0.153922	0.142871	0.0113801	0.00397004	0.00437004	0	0	0	0	0	0	0	0	0	0	0	0	0	0	0.0153102
chr1:76000670-76100669	chr1	76000670	76100669	99999	7.9e-05	176	11	791	783	0.989886	0.675145	77	714	77	706	0.0973451	0.0983397	0.327511	0.71306	0.722917	0	0.380604	0.178552	0.120101	0.0342703	0.00422004	0.00437004	0	0.00134001	0	0	0	0	0	0	1	0	0	0	0	0	0
chr1:76100670-76200669	chr1	76100670	76200669	99999	0.000114136	198	12	531	520	0.979284	0.747558	0	531	0	520	0	0		0.747558	0.567786	0	0.256703	0.102871	0.124331	0.0544905	0.00707007	0.0224702	0	0	0	0	0	0	0	0	1	0	0	0	0	1	0
chr1:76200670-76300669	chr1	76200670	76300669	99999	7.2e-05	266	11	574	569	0.991289	0.760703	0	574	0	569	0	0		0.760703	0.463305	0	0.179712	0.0906009	0.116141	0.0649506	0.00574006	0.00616006	0	0	0	0	0	0	0	0	0	0	0	0	0	0	0
chr1:76300670-76400669	chr1	76300670	76400669	99999	0.000111514	253	27	957	932	0.973877	0.643723	100	857	100	832	0.104493	0.107296	0.0975813	0.709365	0.402994	0	0.131671	0.134051	0.0774608	0.0296403	0.00499005	0.00639006	0	0	0	0	0	0	0.0191702	0	0	0	1	1	0	0	0
chr1:76400670-76500669	chr1	76400670	76500669	99999	0.000112426	198	13	584	581	0.994863	0.845253	0	584	0	581	0	0		0.845253	0.465385	0	0.269843	0.0757308	0.0591106	0.0521205	0.00263003	0.00560006	0	0	0	0	0.000350004	0	0	0	0	0	0	0	0	0	0
chr1:76500670-76600669	chr1	76500670	76600669	99999	0.00011996	206	15	607	607	1	0.75916	0	607	0	607	0	0		0.75916	0.328603	0	0.168892	0.0805908	0.0394304	0.0236702	0.00549005	0.00907009	0	0	0	0	0	0	0	0.00146002	0	0	0	0	0	0	0
chr1:76600670-76700669	chr1	76600670	76700669	99999	0.000100649	170	9	526	520	0.988593	0.769288	0	526	0	520	0	0		0.769288	0.434084	0	0.258523	0.0883409	0.0554306	0.0200102	0.00389004	0.00789008	0	0	0	0	0	0	0	0	0	0	0	0	0	0	0
chr1:76700670-76800669	chr1	76700670	76800669	99999	0.000118089	162	11	575	574	0.998261	0.852744	0	575	0	574	0	0		0.852744	0.450245	0	0.298063	0.0620606	0.0601306	0.0201302	0.00238002	0.00748008	0	0	0	0	0	0	0	0	0	0	0	0	0	0	0
chr1:76800670-76900669	chr1	76800670	76900669	99999	0.000118113	236	16	574	567	0.987805	0.762174	0	574	0	567	0	0		0.762174	0.344843	0	0.169362	0.0508005	0.0943209	0.0155902	0.00418004	0.00855009	0.00204002	0	0	0	0	0	0	0	0	0	1	1	0	0	0
chr1:76900670-77000669	chr1	76900670	77000669	99999	6.68e-05	172	7	609	596	0.978654	0.720938	0	609	0	596	0	0		0.720938	0.492935	0	0.312463	0.0643006	0.0806308	0.0244002	0.00279003	0.00684007	0	0	0	0	0.00151001	0	0	0	0	0	0	0	0	0	0.0123101
chr1:77000670-77100669	chr1	77000670	77100669	99999	0.000121205	145	10	569	565	0.99297	0.714682	0	569	0	565	0	0		0.714682	0.486945	0	0.220532	0.0789208	0.136821	0.0296403	0.00576006	0.0143501	0	0	0	0	0.000940009	0	0	0	0	0	0	0	0	0	0
chr1:77100670-77200669	chr1	77100670	77200669	99999	0.000103247	115	9	758	751	0.990765	0.67662	160	598	160	591	0.211082	0.213049	0.0619579	0.843026	0.456965	0	0.220672	0.0479105	0.161072	0.0194702	0.00350003	0.00380004	0	0	0	0	0.000590006	0	0	0	0	0	0	0	0	0	0
chr1:77200670-77300669	chr1	77200670	77300669	99999	3.34e-05	89	2	672	641	0.953869	0.789028	0	672	0	641	0	0		0.789028	0.510555	0	0.346273	0.0874209	0.0540205	0.0139401	0.00731007	0.00194002	0	0	0	0	0	0	0	0	0	0	0	0	0	0	0
chr1:77300670-77400669	chr1	77300670	77400669	99999	0.000141004	120	10	591	575	0.972927	0.765292	0	591	0	575	0	0		0.765292	0.512325	0	0.308933	0.0675507	0.109331	0.0187602	0.00344003	0.00431004	0	0	0	0	0	0	0	0	0	0	0	0	0	0	0.0121201
chr1:77400670-77500669	chr1	77400670	77500669	99999	0.000172303	148	14	549	545	0.992714	0.770014	58	491	58	487	0.105647	0.106422	0.0965688	0.850219	0.625336	0	0.243282	0.0909109	0.269393	0.0135201	0.00433004	0.00395004	0	0	0	0	0	0	0	0	0	0	0	0	0	0	0
chr1:77500670-77600669	chr1	77500670	77600669	99999	0.000145538	242	28	795	794	0.998742	0.647777	169	626	169	625	0.212579	0.212846	0.052696	0.808687	0.407794	0	0.190352	0.124371	0.0565206	0.0274603	0.00338003	0.00571006	0	0	0	0	0	0	0	0	0	0	1	0	1	0	0
chr1:77600670-77700669	chr1	77600670	77700669	99999	0.000147384	177	15	575	560	0.973913	0.844454	0	575	0	560	0	0		0.844454	0.559186	0	0.279003	0.106841	0.128981	0.0223902	0.00466005	0.0167402	0	0	0	0	0.000590006	0	0	0	0	0	0	0	0	0	0
chr1:77700670-77800669	chr1	77700670	77800669	99999	0.000122321	132	15	929	925	0.995694	0.799833	0	929	0	925	0	0		0.799833	0.451415	0	0.111341	0.181422	0.103831	0.0419804	0.00247002	0.0103801	0	0	0	0	0	0	0	0	0	0	0	0	0	0	0
chr1:77800670-77900669	chr1	77800670	77900669	99999	9.97e-05	85	6	708	708	1	0.865514	0	708	0	708	0	0		0.865514	0.499615	0	0.239432	0.193062	0.0199902	0.0316903	0.00679007	0.00483005	0	0.000720007	0	0.00316003	0	0	0	0	0	0	0	0	0	0	0
chr1:77900670-78000669	chr1	77900670	78000669	99999	2.65e-05	67	2	1125	1121	0.996444	0.602996	314	811	314	807	0.279111	0.280107	0.0947306	0.80076	0.479875	0	0.144561	0.266903	0.0331703	0.0156502	0.00716007	0.00426004	0	0	0	0	0	0	0.00817008	0	0	0	0	0	0	0	0
chr1:78000670-78100669	chr1	78000670	78100669	99999	5.91e-05	51	3	995	984	0.988945	0.805663	51	944	40	944	0.0512563	0.0406504	0.826882	0.804764	0.546105	0	0.158252	0.300263	0.0571906	0.0181902	0.00713007	0.00418004	0	0.000900009	0	0	0	0	0	0	0	0	0	0	0	0	0.0403104
chr1:78100670-78200669	chr1	78100670	78200669	99999	7.23e-05	51	4	1085	1042	0.960369	0.686034	123	962	123	919	0.113364	0.118042	0.0670457	0.76888	0.454945	0	0.116961	0.272693	0.0101801	0.0179702	0.0111001	0.00396004	0	0	0	0	0	0	0.0220802	0	0	0	0	0	0	0	0
chr1:78200670-78300669	chr1	78200670	78300669	99999	5.19e-05	92	5	1048	1039	0.991412	0.578705	324	724	324	715	0.30916	0.311838	0.070495	0.808999	0.383664	0	0.0801608	0.223212	0.0309803	0.0344003	0.00908009	0.00583006	0	0	0	0	0	0	0	0	0	0	0	0	0	0	0
chr1:78300670-78400669	chr1	78300670	78400669	99999	4.74e-05	126	4	670	656	0.979104	0.804333	0	670	0	656	0	0		0.804333	0.463075	0	0.218132	0.154082	0.0428304	0.0357604	0.00498005	0.00570006	0	0.00100001	0	0	0.000900009	0	0	0	0	0	0	0	0	0	0
chr1:78400670-78500669	chr1	78400670	78500669	99999	0.000163743	150	14	570	541	0.949123	0.726573	0	570	0	541	0	0		0.726573	0.660197	0	0.426364	0.0786708	0.117741	0.0312903	0.00164002	0.00417004	0	0	0	0	0.000320003	0	0	0	0	0	1	1	0	0	0
chr1:78500670-78600669	chr1	78500670	78600669	99999	9.92e-05	120	6	504	498	0.988095	0.769879	0	504	0	498	0	0		0.769879	0.563496	0	0.346513	0.0562806	0.115461	0.0263803	0.0108801	0.00798008	0	0	0	0	0	0	0	0	0	0	0	0	0	0	0.0113201
chr1:78600670-78700669	chr1	78600670	78700669	99999	0.000160953	114	8	436	436	1	0.800142	0	436	0	436	0	0		0.800142	0.517285	0	0.333953	0.0629606	0.0697207	0.0282803	0.00808008	0.0101801	0	0.000790008	0	0	0	0	0	0.00332003	0	0	1	0	0	0	0
chr1:78700670-78800669	chr1	78700670	78800669	99999	0.000133767	123	9	547	545	0.996344	0.609291	117	430	117	428	0.213894	0.214679	0.0808979	0.753735	0.505115	0	0.302973	0.0464505	0.116771	0.0265203	0.00352003	0.00648007	0	0	0	0	0	0	0	0.00241002	0	0	0	0	0	0	0
chr1:78800670-78900669	chr1	78800670	78900669	99999	0.000169753	120	11	540	537	0.994444	0.77219	0	540	0	537	0	0		0.77219	0.557776	0	0.360104	0.0549405	0.101581	0.0343003	0.00441004	0.00285003	0	0	0	0	0	0	0	0	0	0	0	0	0	0	0
chr1:78900670-79000669	chr1	78900670	79000669	99999	0.000118008	223	15	570	570	1	0.677584	0	570	0	570	0	0		0.677584	0.438094	0	0.239322	0.0504105	0.115671	0.0205702	0.00642006	0.00532005	0	0	0	0	0	0.000380004	0	0	0	0	0	0	0	0	0
chr1:79000670-79100669	chr1	79000670	79100669	99999	6.49e-05	152	6	608	546	0.898026	0.653645	0	608	0	546	0	0		0.653645	0.519135	0	0.344873	0.0686007	0.0715507	0.0246102	0.00470005	0.00575006	0	0	0	0	0	0	0	0	1	0	0	0	0	0	0.0104001
chr1:79100670-79200669	chr1	79100670	79200669	99999	0.00011964	193	13	563	543	0.964476	0.814471	0	563	0	543	0	0		0.814471	0.439614	0	0.149351	0.0645006	0.170652	0.0446004	0.00744007	0.00307003	0	0	0	0	0	0	0	0	1	0	1	0	0	0	0
chr1:79200670-79300669	chr1	79200670	79300669	99999	7.62e-05	165	8	636	635	0.998428	0.640737	70	566	70	565	0.110063	0.110236	0.29602	0.683446	0.417974	0	0.179542	0.0832408	0.124851	0.00811008	0.0143901	0.00831008	0	0	0	0	0	0	0	0	1	1	0	0	0	0	0.0218402
chr1:79300670-79400669	chr1	79300670	79400669	99999	9.12e-05	213	11	566	556	0.982332	0.719592	0	566	0	556	0	0		0.719592	0.404774	0	0.172732	0.0799808	0.125401	0.0104901	0.00616006	0.0095501	0	0	0	0	0	0	0	0.000740007	1	1	0	0	0	0	0
chr1:79400670-79500669	chr1	79400670	79500669	99999	0.000261438	85	11	495	466	0.941414	0.774631	0	495	0	466	0	0		0.774631	0.400144	0	0.162532	0.0769208	0.132181	0.0124501	0.00914009	0.00702007	0	0	0	0	0	0	0	0	1	1	0	0	0	0	0
chr1:79500670-79600669	chr1	79500670	79600669	99999	7.55e-05	81	4	654	653	0.998471	0.69119	0	654	0	653	0	0		0.69119	0.409644	0	0.199792	0.0808308	0.0871309	0.0159402	0.00686007	0.0191902	0	0	0	0	0	0	0	0	1	1	0	0	0	0	0.0608906
chr1:79600670-79700669	chr1	79600670	79700669	99999	5.68e-05	192	6	550	549	0.998182	0.796427	0	550	0	549	0	0		0.796427	0.450245	0	0.236112	0.0638406	0.0793208	0.0524905	0.0098901	0.00859009	0	0	0	0	0	0	0	0	1	1	0	0	0	0	0
chr1:79700670-79800669	chr1	79700670	79800669	99999	0.000119617	152	12	660	642	0.972727	0.723584	0	660	0	642	0	0		0.723584	0.455525	0	0.201542	0.0607606	0.176092	0.00365004	0.00692007	0.00656007	0	0	0	0	0	0	0	0	1	1	0	0	0	0	0.0258403
chr1:79800670-79900669	chr1	79800670	79900669	99999	6.61e-05	172	7	616	603	0.978896	0.728739	0	616	0	603	0	0		0.728739	0.477425	0	0.156132	0.0670807	0.177002	0.0448904	0.00916009	0.0231602	0	0	0	0	0	0	0	0	0	1	0	0	0	0	0
chr1:79900670-80000669	chr1	79900670	80000669	99999	8.77e-05	147	7	543	535	0.985267	0.777031	0	543	0	535	0	0		0.777031	0.572466	0	0.258153	0.0762808	0.168852	0.0469005	0.0116201	0.0106601	0	0	0	0	0	0	0	0	0	1	1	1	0	0	0
chr1:80000670-80100669	chr1	80000670	80100669	99999	0.000142874	227	18	555	554	0.998198	0.754334	0	555	0	554	0	0		0.754334	0.380874	0	0.157752	0.0679907	0.130811	0.0106301	0.00757008	0.00612006	0	0	0	0	0	0	0	0	0	1	0	0	0	0	0
chr1:80100670-80200669	chr1	80100670	80200669	99999	0.000108561	158	10	583	560	0.960549	0.672838	0	583	0	560	0	0		0.672838	0.592986	0	0.289233	0.0640206	0.192132	0.0305103	0.00742007	0.0096701	0	0	0	0	0	0	0	0	0	1	0	0	0	0	0
chr1:80200670-80300669	chr1	80200670	80300669	99999	8.44e-05	188	10	630	623	0.988889	0.656785	0	630	0	623	0	0		0.656785	0.452285	0	0.241882	0.0596006	0.0877909	0.0373204	0.0162202	0.00947009	0	0	0	0	0	0	0	0	0	1	0	0	0	0	0
chr1:80300670-80400669	chr1	80300670	80400669	99999	8.51e-05	157	7	524	504	0.961832	0.735039	0	524	0	504	0	0		0.735039	0.597496	0	0.308743	0.0575206	0.187452	0.0300103	0.00592006	0.00714007	0	0	0	0	0	0.000710007	0	0	0	1	0	0	0	0	0
chr1:80400670-80500669	chr1	80400670	80500669	99999	0.000116947	161	9	478	461	0.964435	0.722041	0	478	0	461	0	0		0.722041	0.502695	0	0.249572	0.0727807	0.140421	0.0229802	0.00665007	0.0102901	0	0	0	0	0	0	0	0	0	1	0	0	0	0	0
chr1:80500670-80600669	chr1	80500670	80600669	99999	0.000147558	162	12	502	499	0.994024	0.749061	0	502	0	499	0	0		0.749061	0.390564	0	0.195942	0.0498005	0.0790308	0.0371004	0.0098901	0.0188002	0	0	0	0	0	0	0	0	0	1	1	1	0	0	0
chr1:80600670-80700669	chr1	80600670	80700669	99999	6.18e-05	206	7	550	534	0.970909	0.741439	0	550	0	534	0	0		0.741439	0.496715	0	0.292073	0.0752308	0.0525805	0.0576606	0.0103301	0.00843008	0	0.000410004	0	0	0	0	0	0	0	0	0	0	0	0	0.0121701
chr1:80700670-80800669	chr1	80700670	80800669	99999	6.47e-05	177	6	524	511	0.975191	0.715767	0	524	0	511	0	0		0.715767	0.410604	0	0.204922	0.0807308	0.0720707	0.0381304	0.00762008	0.00717007	0	0	0	0	0	0	0	0	0	0	0	0	0	0	0
chr1:80800670-80900669	chr1	80800670	80900669	99999	0.000149458	155	12	518	518	1	0.74412	0	518	0	518	0	0		0.74412	0.532575	0	0.243432	0.0538605	0.219022	0.00610006	0.00565006	0.00452005	0	0	0	0	0	0	0	0	0	0	0	0	0	0	0
chr1:80900670-81000669	chr1	80900670	81000669	99999	0.000116482	221	13	505	487	0.964356	0.699936	0	505	0	487	0	0		0.699936	0.555566	0	0.337173	0.0433304	0.132361	0.0265603	0.00572006	0.0104701	0	0	0	0	0	0	0	0	0	0	0	0	0	0	0
chr1:81000670-81100669	chr1	81000670	81100669	99999	0.000110808	89	5	507	506	0.998028	0.811579	0	507	0	506	0	0		0.811579	0.487835	0	0.318883	0.0476705	0.0900409	0.0155902	0.00578006	0.00572006	0.00235002	0	0	0	0	0	0	0.00208002	0	0	0	0	0	0	0
chr1:81100670-81200669	chr1	81100670	81200669	99999	5.55e-05	208	7	606	519	0.856436	0.778666	0	606	0	519	0	0		0.778666	0.486925	0	0.306633	0.0652607	0.0577006	0.0418704	0.00915009	0.00647006	0	0	0	0	0	0	0	0	0	0	1	1	0	0	0
chr1:81200670-81300669	chr1	81200670	81300669	99999	0.00012824	139	10	561	560	0.998217	0.769173	0	561	0	560	0	0		0.769173	0.347553	0	0.098391	0.0826608	0.097571	0.0452205	0.00832008	0.00719007	0.00117001	0	0	0	0	0	0.00703007	0	0	0	0	0	0	0	0
chr1:81300670-81400669	chr1	81300670	81400669	99999	9.42e-05	232	13	595	592	0.994958	0.730059	0	595	0	592	0	0		0.730059	0.412874	0	0.247152	0.0825208	0.0413304	0.0296403	0.00618006	0.00605006	0	0	0	0	0	0	0	0	0	0	0	0	0	0	0
chr1:81400670-81500669	chr1	81400670	81500669	99999	0.000124359	183	17	747	701	0.93842	0.717549	0	747	0	701	0	0		0.717549	0.440764	0	0.201142	0.0780308	0.109191	0.0358704	0.00930009	0.00499005	0.00224002	0	0	0	0	0	0	0	0	0	0	0	0	0	0
chr1:81500670-81600669	chr1	81500670	81600669	99999	0.000142852	188	17	633	620	0.979463	0.77774	0	633	0	620	0	0		0.77774	0.300383	0	0.0801208	0.102721	0.0719107	0.0302503	0.00700007	0.00846008	0	0	0	0	0	0	0	0	0	0	0	0	0	0	0
chr1:81600670-81700669	chr1	81600670	81700669	99999	9.59e-05	207	14	705	705	1	0.748509	0	705	0	705	0	0		0.748509	0.338243	0	0.138211	0.116621	0.0596306	0.00903009	0.00858009	0.00625006	0	0	0	0	0	0	0	0	0	0	0	0	0	0	0.0190602
chr1:81700670-81800669	chr1	81700670	81800669	99999	5.32e-05	224	10	839	834	0.994041	0.636058	0	839	0	834	0	0		0.636058	0.293903	0	0.0799408	0.142621	0.0270303	0.0291703	0.00407004	0.00844008	0	0	0	0	0	0	0	0.00263003	0	0	0	0	0	0	0.0243702
chr1:81800670-81900669	chr1	81800670	81900669	99999	0.000117047	186	15	689	688	0.998549	0.801705	0	689	0	688	0	0		0.801705	0.400924	0	0.101451	0.145941	0.104571	0.0343403	0.00723007	0.00749007	0	0	0	0	0	0	0	0	0	0	0	0	0	0	0
chr1:81900670-82000669	chr1	81900670	82000669	99999	7.68e-05	133	8	783	766	0.978289	0.73372	0	783	0	766	0	0		0.73372	0.364454	0	0.113311	0.162522	0.0384104	0.0266103	0.0107601	0.0128401	0	0	0	0	0	0	0	0	0	0	0	0	0	0	0.0414204
chr1:82000670-82100669	chr1	82000670	82100669	99999	7.31e-05	184	13	967	967	1	0.55771	317	650	317	650	0.327818	0.327818	0.019163	0.820356	0.252053	0	0.0605906	0.149401	0.0122301	0.0146601	0.0107201	0.00453004	0	0	0	0	0	0	0	0	0	0	0	0	0	0	0
chr1:82100670-82200669	chr1	82100670	82200669	99999	0.000155261	182	18	637	637	1	0.854519	0	637	0	637	0	0		0.854519	0.227152	0	0.0592906	0.097151	0.0198202	0.0356604	0.00875009	0.00648007	0	0	0	0	0	0	0	0	0	0	0	0	0	0	0
chr1:82200670-82300669	chr1	82200670	82300669	99999	0.000146049	164	16	668	657	0.983533	0.781665	0	668	0	657	0	0		0.781665	0.285503	0	0.114121	0.0924609	0.0509605	0.0096801	0.00741007	0.0108701	0	0	0	0	0	0	0	0	1	0	0	0	0	0	0
chr1:82300670-82400669	chr1	82300670	82400669	99999	9.45e-05	126	8	672	648	0.964286	0.824848	0	672	0	648	0	0		0.824848	0.419894	0	0.188222	0.0657207	0.123541	0.0310903	0.00519005	0.00613006	0	0	0	0	0	0	0	0	1	0	0	0	0	0	0.0137401
chr1:82400670-82500669	chr1	82400670	82500669	99999	0.000118571	173	12	585	553	0.945299	0.81804	0	585	0	553	0	0		0.81804	0.443304	0.00215002	0.276573	0.0870609	0.0411404	0.0231602	0.00650007	0.00697007	0	0	0	0	0	0	0	0	1	0	0	0	0	0	0
chr1:82500670-82600669	chr1	82500670	82600669	99999	0.000155761	218	20	589	589	1	0.795813	0	589	0	589	0	0		0.795813	0.443074	0	0.139671	0.098041	0.188332	0.00771008	0.00334003	0.00598006	0	0	0	0	0	0	0	0	1	0	1	1	0	0	0
chr1:82600670-82700669	chr1	82600670	82700669	99999	0.000123076	168	11	532	530	0.996241	0.775586	0	532	0	530	0	0		0.775586	0.434054	0	0.182102	0.0655907	0.133841	0.0366204	0.00508005	0.0108201	0	0	0	0	0	0	0	0	0	0	0	0	0	0	0
chr1:82700670-82800669	chr1	82700670	82800669	99999	9.66e-05	117	6	531	508	0.956685	0.752729	0	531	0	508	0	0		0.752729	0.435694	0	0.213522	0.0837008	0.099171	0.0258303	0.00546006	0.00801008	0	0	0	0	0	0	0	0	0	0	0	0	0	0	0
chr1:82800670-82900669	chr1	82800670	82900669	99999	0.000102224	279	16	561	533	0.950089	0.730279	0	561	0	533	0	0		0.730279	0.429304	0	0.206922	0.0782108	0.106331	0.0247002	0.00742007	0.00572006	0	0	0	0	0	0	0	0	0	0	0	0	0	0	0
chr1:82900670-83000669	chr1	82900670	83000669	99999	0.000181789	305	28	505	505	1	0.740787	0	505	0	505	0	0		0.740787	0.410274	0	0.220862	0.0666907	0.0454905	0.0640306	0.00559006	0.00761008	0	0	0	0	0	0	0	0	0	0	0	0	0	0	0
chr1:83000670-83100669	chr1	83000670	83100669	99999	0.000107348	217	14	601	601	1	0.702605	0	601	0	601	0	0		0.702605	0.377554	0	0.109291	0.0533505	0.157032	0.0451305	0.00580006	0.00695007	0	0	0	0	0	0	0	0	0	0	0	0	0	0	0
chr1:83100670-83200669	chr1	83100670	83200669	99999	0.000137349	142	11	564	563	0.998227	0.778342	0	564	0	563	0	0		0.778342	0.400624	0	0.128231	0.0777408	0.147871	0.0298403	0.00697007	0.0099701	0	0	0	0	0	0	0	0	0	0	0	0	0	0	0
chr1:83200670-83300669	chr1	83200670	83300669	99999	0.00013834	184	14	550	550	1	0.717716	0	550	0	550	0	0		0.717716	0.390184	0	0.101491	0.0873409	0.126181	0.0585506	0.00657007	0.0105501	0	0	0	0	0	0	0	0	0	0	0	0	0	0	0
chr1:83300670-83400669	chr1	83300670	83400669	99999	0.00022053	142	15	479	471	0.983299	0.800671	0	479	0	471	0	0		0.800671	0.453635	0	0.209832	0.0485405	0.148771	0.0254603	0.00703007	0.0118501	0	0	0	0	0	0	0	0.00219002	0	0	1	1	0	0	0.299213
chr1:83400670-83500669	chr1	83400670	83500669	99999	0.000171166	71	7	576	496	0.861111	0.755509	0	576	0	496	0	0		0.755509	0.522965	0	0.296503	0.0548905	0.0915209	0.0681007	0.00662007	0.00533005	0	0	0	0	0	0	0	0	0	0	1	1	0	0	0.99593
chr1:83500670-83600669	chr1	83500670	83600669	99999	0.000251651	55	8	578	490	0.847751	0.762309	0	578	0	490	0	0		0.762309	0.598326	0	0.402404	0.0587606	0.0639706	0.0642106	0.00435004	0.00464005	0	0	0	0	0	0	0	0	0	0	1	1	0	0	1
chr1:83600670-83700669	chr1	83600670	83700669	99999	0.0001188	65	4	518	471	0.909266	0.803016	0	518	0	471	0	0		0.803016	0.366844	0	0.173662	0.0579306	0.0831708	0.0344503	0.00676007	0.0116201	0	0	0	0	0	0	0	0	0	0	1	1	0	0	1
chr1:83700670-83800669	chr1	83700670	83800669	99999	0.000199416	163	17	523	515	0.984704	0.823686	0	523	0	515	0	0		0.823686	0.405794	0	0.222292	0.0797508	0.0615006	0.0349904	0.00315003	0.00411004	0	0	0	0	0	0	0	0	0	0	1	1	0	0	0.273453
chr1:83800670-83900669	chr1	83800670	83900669	99999	0.000142045	220	19	608	608	1	0.761727	0	608	0	608	0	0		0.761727	0.513005	0	0.295173	0.0739607	0.127131	0.00806008	0.00322003	0.00546006	0	0	0	0	0	0	0	0	0	0	1	1	0	0	0
chr1:83900670-84000669	chr1	83900670	84000669	99999	0.000144754	183	16	604	602	0.996689	0.763781	0	604	0	602	0	0		0.763781	0.343393	0	0.136701	0.0709507	0.116201	0.0108201	0.00176002	0.00696007	0	0	0	0	0	0	0	0	0	0	0	0	0	0	0
chr1:84000670-84100669	chr1	84000670	84100669	99999	6.2e-05	170	7	664	664	1	0.72646	81	583	81	583	0.121988	0.121988	0.115727	0.811314	0.345983	0	0.157972	0.0825008	0.0699507	0.0262303	0.00388004	0.00550006	0	0	0	0	0	0	0	0	0	0	0	0	0	0	0
chr1:84100670-84200669	chr1	84100670	84200669	99999	0.00011082	107	6	506	499	0.986166	0.811337	4	502	4	495	0.00790514	0.00801603	0.392018	0.814725	0.341533	0	0.198402	0.0797308	0.0169802	0.0194702	0.0139301	0.0130501	0	0	0	0	0	0	0	0	0	0	1	1	0	0	0
chr1:84200670-84300669	chr1	84200670	84300669	99999	9.94e-05	117	8	688	601	0.873547	0.672333	132	556	132	469	0.19186	0.219634	0.0717245	0.841375	0.610296	0	0.286863	0.0803008	0.206672	0.0276103	0.00509005	0.00376004	0	0	0	0	0	0	0	0	0	0	0	0	0	0	0
chr1:84300670-84400669	chr1	84300670	84400669	99999	5.62e-05	87	3	614	614	1	0.647974	157	457	157	457	0.2557	0.2557	0.0757169	0.84457	0.604766	0	0.352794	0.0782708	0.106921	0.0575906	0.00370004	0.00549005	0	0	0	0	0	0	0	0	0	0	0	0	0	0	0
chr1:84400670-84500669	chr1	84400670	84500669	99999	0.000115115	136	8	511	483	0.945205	0.82761	0	511	0	483	0	0		0.82761	0.489935	0	0.298263	0.0723507	0.098611	0.0106401	0.00721007	0.00381004	0	0	0	0	0.000390004	0	0	0	0	0	1	1	0	0	0
chr1:84500670-84600669	chr1	84500670	84600669	99999	0.00010027	168	11	653	653	1	0.67661	106	547	106	547	0.162328	0.162328	0.0783756	0.792538	0.586086	0	0.282203	0.0722707	0.145211	0.0752908	0.00622006	0.00489005	0	0	0	0	0	0	0	0	0	0	0	0	0	1	0
chr1:84600670-84700669	chr1	84600670	84700669	99999	0.00012332	212	16	612	608	0.993464	0.839017	0	612	0	608	0	0		0.839017	0.414054	0	0.188362	0.130481	0.0299103	0.0536605	0.00342003	0.00777008	0	0	0	0.00104001	0	0	0	0	0	0	1	0	1	1	0
chr1:84700670-84800669	chr1	84700670	84800669	99999	7.87e-05	189	13	874	865	0.989703	0.50518	259	615	259	606	0.296339	0.299422	0.0573665	0.696572	0.484655	0	0.212792	0.162782	0.0263403	0.0683907	0.0101301	0.00422004	0	0	0	0	0	0	0	0	0	0	0	0	0	0	0
chr1:84800670-84900669	chr1	84800670	84900669	99999	0.000104983	145	13	854	854	1	0.647351	233	621	233	621	0.272834	0.272834	0.103408	0.851439	0.505895	0	0.155632	0.151562	0.171462	0.0176202	0.00491005	0.00471005	0	0	0	0	0	0	0	0	0	0	0	0	0	1	0
chr1:84900670-85000669	chr1	84900670	85000669	99999	0.000106356	180	17	888	888	1	0.573636	265	623	265	623	0.298423	0.298423	0.116082	0.768262	0.449214	0	0.192052	0.0926309	0.0721107	0.0818408	0.00450005	0.00608006	0	0	0	0	0	0	0	0	0	0	0	0	0	1	0
chr1:85000670-85100669	chr1	85000670	85100669	99999	0.00013129	186	20	819	818	0.998779	0.840396	0	819	0	818	0	0		0.840396	0.362144	0	0.151782	0.139221	0.0323303	0.0281103	0.00193002	0.0115401	0	0	0	0	0	0	0	0	0	0	0	0	0	1	0
chr1:85100670-85200669	chr1	85100670	85200669	99999	9.57e-05	194	17	916	916	1	0.71557	170	746	170	746	0.18559	0.18559	0.0910027	0.857898	0.435234	0	0.191082	0.157132	0.0445404	0.0349203	0.00270003	0.00486005	0	0	0	0	0	0	0	0	0	0	0	0	0	1	0
chr1:85200670-85300669	chr1	85200670	85300669	99999	9.05e-05	101	9	985	969	0.983756	0.5225	368	617	368	601	0.373604	0.379773	0.0597262	0.805862	0.587526	0	0.291653	0.150062	0.0600406	0.0701007	0.00668007	0.00903009	0	0	0	0	0	0	0	0	0	0	0	0	0	1	0
chr1:85300670-85400669	chr1	85300670	85400669	99999	9.33e-05	216	14	695	691	0.994245	0.746575	0	695	0	691	0	0		0.746575	0.427224	0	0.197862	0.137741	0.0466605	0.0281103	0.00849008	0.00836008	0	0	0	0	0	0	0	0	0	0	0	0	0	1	0
chr1:85400670-85500669	chr1	85400670	85500669	99999	7.2e-05	145	11	1054	1041	0.987666	0.509553	357	697	357	684	0.33871	0.342939	0.0574783	0.745504	0.473615	0	0.189362	0.184952	0.0721107	0.0173402	0.00468005	0.00527005	0	0	0	0	0	0	0	0	0	0	0	0	0	0	0
chr1:85500670-85600669	chr1	85500670	85600669	99999	3.54e-05	137	4	825	810	0.981818	0.718319	132	693	132	678	0.16	0.162963	0.122685	0.834283	0.413284	0	0.192942	0.132431	0.0589906	0.0197402	0.00326003	0.00510005	0	0	0.00095001	0	0	0	0	0	0	0	0	0	0	0	0
chr1:85600670-85700669	chr1	85600670	85700669	99999	0.00014914	194	16	553	553	1	0.851101	0	553	0	553	0	0		0.851101	0.470495	0	0.159782	0.116401	0.140951	0.0458205	0.00413004	0.00287003	0	0	0.00109001	0	0	0	0	0	0	0	0	0	1	0	0
chr1:85700670-85800669	chr1	85700670	85800669	99999	8.61e-05	218	15	799	786	0.98373	0.64119	187	612	187	599	0.234043	0.237913	0.095577	0.811523	0.434604	0	0.205132	0.129701	0.0661207	0.0205202	0.00573006	0.00740007	0	0	0	0	0	0	0	0	0	0	1	0	0	0	0.0182002
chr1:85800670-85900669	chr1	85800670	85900669	99999	8.48e-05	166	14	994	982	0.987928	0.527112	429	565	429	553	0.43159	0.436864	0.0954078	0.862014	0.449534	0	0.263253	0.101741	0.0577606	0.0155402	0.00428004	0.00696007	0	0	0	0	0	0	0	0	0	0	0	0	0	0	0
chr1:85900670-86000669	chr1	85900670	86000669	99999	8.88e-05	146	10	771	699	0.906615	0.741776	79	692	79	620	0.102464	0.113019	0.158934	0.816041	0.547285	0	0.268113	0.172992	0.0311203	0.0662307	0.00341003	0.00335003	0.000700007	0	0	0	0	0	0	0.00145002	0	0	0	0	0	0	0
chr1:86000670-86100669	chr1	86000670	86100669	99999	0.00010533	141	9	606	573	0.945545	0.789855	0	606	0	573	0	0		0.789855	0.572246	0	0.350984	0.100821	0.0831908	0.0237702	0.00580006	0.00770008	0	0	0	0	0	0	0	0	0	0	1	1	0	0	0
chr1:86100670-86200669	chr1	86100670	86200669	99999	9.1e-05	140	8	628	557	0.886943	0.754051	0	628	0	557	0	0		0.754051	0.571416	0	0.342143	0.0932109	0.0866709	0.0430304	0.00248002	0.00224002	0	0.00120001	0	0	0.000440004	0	0	0	0	1	1	1	0	0	0
chr1:86200670-86300669	chr1	86200670	86300669	99999	7.48e-05	224	7	418	414	0.990431	0.833795	0	418	0	414	0	0		0.833795	0.509355	0	0.247122	0.0889909	0.108031	0.0536905	0.00610006	0.00456005	0	0	0	0.000860009	0	0	0	0	0	1	0	0	0	0	0
chr1:86300670-86400669	chr1	86300670	86400669	99999	0.000100063	177	13	734	729	0.993188	0.526524	177	557	177	552	0.241144	0.242798	0.103541	0.662154	0.532045	0	0.381874	0.0757108	0.0359004	0.0234202	0.00819008	0.00695007	0	0	0	0	0	0	0	0	0	1	0	0	0	0	0
chr1:86400670-86500669	chr1	86400670	86500669	99999	5.43e-05	133	5	691	635	0.918958	0.70528	0	691	0	635	0	0		0.70528	0.471895	0	0.294583	0.0873209	0.0254403	0.0327703	0.00341003	0.00650007	0	0	0	0	0	0	0.0218702	0	0	1	0	0	0	0	0
chr1:86500670-86600669	chr1	86500670	86600669	99999	0.00014044	94	8	606	565	0.932343	0.748776	0	606	0	565	0	0		0.748776	0.565746	0	0.303973	0.0754408	0.161152	0.0188002	0.00584006	0.000540005	0	0	0	0	0	0	0	0	0	1	0	0	0	0	0
chr1:86600670-86700669	chr1	86600670	86700669	99999	0.000171902	157	19	704	694	0.985795	0.68328	136	568	136	558	0.193182	0.195965	0.0387185	0.840377	0.412134	0	0.142221	0.095271	0.141931	0.0225902	0.00483005	0.00517005	0	0	0	0	0	0.000380004	0	0	0	1	0	0	0	1	0
chr1:86700670-86800669	chr1	86700670	86800669	99999	0.00010004	192	16	833	821	0.985594	0.557554	121	712	121	700	0.145258	0.147381	0.146499	0.628607	0.495585	0	0.268453	0.097841	0.0923409	0.0280703	0.00259003	0.00629006	0	0	0	0	0	0	0	0	0	0	0	0	0	1	0.0829708
chr1:86800670-86900669	chr1	86800670	86900669	99999	0.000100208	88	5	567	560	0.987654	0.767419	0	567	0	560	0	0		0.767419	0.574676	0	0.415584	0.0738907	0.0667407	0.0114501	0.00494005	0.00294003	0	0	0	0	0	0	0	0	0	0	0	1	0	0	0
chr1:86900670-87000669	chr1	86900670	87000669	99999	5.1e-05	73	3	806	724	0.898263	0.601911	166	640	166	558	0.205955	0.229282	0.0474134	0.76687	0.546045	0	0.346513	0.114301	0.0461805	0.0283003	0.00717007	0.00363004	0	0	0	0	0	0	0	0	0	0	0	0	0	0	0
chr1:87000670-87100669	chr1	87000670	87100669	99999	4.42e-05	93	4	974	967	0.992813	0.70284	0	974	0	967	0	0		0.70284	0.650597	0	0.224862	0.202122	0.172632	0.0352804	0.00405004	0.0117101	0	0	0	0	0	0	0	0	0	0	0	0	0	0	0
chr1:87100670-87200669	chr1	87100670	87200669	99999	7.06e-05	67	5	1057	1040	0.983917	0.581393	192	865	192	848	0.181646	0.184615	0.0368296	0.70469	0.472015	0	0.166332	0.185902	0.0400004	0.0508805	0.00475005	0.00564006	0	0	0	0	0	0	0.0185102	0	1	0	0	0	0	0	0
chr1:87200670-87300669	chr1	87200670	87300669	99999	8.05e-05	120	7	725	707	0.975172	0.826744	0	725	0	707	0	0		0.826744	0.454225	0	0.132211	0.127561	0.128191	0.0385604	0.00897009	0.00365004	0	0	0	0	0	0	0.0151002	0	1	0	1	0	0	0	0
chr1:87300670-87400669	chr1	87300670	87400669	99999	7.42e-05	108	7	874	874	1	0.69781	219	655	219	655	0.250572	0.250572	0.232548	0.853371	0.314903	0	0.098431	0.0925309	0.0664407	0.0428104	0.00763008	0.00391004	0	0	0	0	0	0	0	0.00317003	1	0	1	1	0	0	0
chr1:87400670-87500669	chr1	87400670	87500669	99999	9.67e-05	163	12	761	760	0.998686	0.798513	0	761	0	760	0	0		0.798513	0.359644	0	0.142371	0.0903209	0.106931	0.0131701	0.00384004	0.00310003	0	0	0	0	0	0	0	0	1	0	0	0	0	0	0
chr1:87500670-87600669	chr1	87500670	87600669	99999	4.9e-05	218	12	1123	1110	0.988424	0.532112	402	721	402	708	0.35797	0.362162	0.0387446	0.812244	0.241892	0	0.0660607	0.0875209	0.0597906	0.0157002	0.00787008	0.00338003	0	0	0	0	0	0	0	0.00157002	1	0	0	0	0	0	0
chr1:87600670-87700669	chr1	87600670	87700669	99999	0.000165147	174	20	696	680	0.977011	0.791212	0	696	0	680	0	0		0.791212	0.466775	0	0.210852	0.111401	0.111861	0.0267803	0.00229002	0.00269003	0	0.000900009	0	0	0	0	0	0	1	0	0	0	0	0	0.437984
chr1:87700670-87800669	chr1	87700670	87800669	99999	0.000121062	141	12	703	702	0.998578	0.721153	0	703	0	702	0	0		0.721153	0.460945	0	0.232962	0.098371	0.106951	0.0181702	0.00325003	0.00125001	0	0	0	0	0	0	0	0	1	0	0	0	0	0	0.343193
chr1:87800670-87900669	chr1	87800670	87900669	99999	6.04e-05	173	9	861	861	1	0.787091	0	861	0	861	0	0		0.787091	0.416644	0	0.136891	0.136821	0.0902709	0.0418304	0.00544005	0.00539005	0	0	0	0	0	0	0	0	1	0	0	0	0	0	0
chr1:87900670-88000669	chr1	87900670	88000669	99999	0.000120696	161	13	669	667	0.99701	0.742964	0	669	0	667	0	0		0.742964	0.391594	0	0.146521	0.123771	0.0583606	0.0485505	0.00641006	0.00852009	0	0	0	0	0	0	0	0	1	0	0	0	0	0	0
chr1:88000670-88100669	chr1	88000670	88100669	99999	0.000102229	134	9	657	653	0.993912	0.776263	0	657	0	653	0	0		0.776263	0.379694	0	0.189792	0.0823108	0.0595106	0.0347703	0.00462005	0.00751007	0	0	0	0	0	0	0	0.00232002	1	0	0	0	0	0	0
chr1:88100670-88200669	chr1	88100670	88200669	99999	0.000178348	117	13	623	592	0.950241	0.773832	0	623	0	592	0	0		0.773832	0.313753	0	0.144241	0.107481	0.0167702	0.0270503	0.0098601	0.0094501	0	0	0	0	0	0	0	0	1	0	0	0	0	0	0
chr1:88200670-88300669	chr1	88200670	88300669	99999	8.77e-05	105	5	543	543	1	0.780057	0	543	0	543	0	0		0.780057	0.431494	0	0.248332	0.0514305	0.100731	0.0178102	0.00647006	0.00834008	0	0	0	0	0	0	0	0	1	0	0	0	0	0	0
chr1:88300670-88400669	chr1	88300670	88400669	99999	0.000174548	115	11	548	548	1	0.821875	0	548	0	548	0	0		0.821875	0.315643	0	0.174152	0.0722607	0.0123301	0.0402104	0.00591006	0.0109801	0	0	0	0	0	0	0	0	1	0	0	0	0	0	0
chr1:88400670-88500669	chr1	88400670	88500669	99999	0.000103685	166	10	581	575	0.989673	0.815155	0	581	0	575	0	0		0.815155	0.345153	0	0.204662	0.0728007	0.0304803	0.0279603	0.00589006	0.00336003	0	0	0	0	0	0	0	0	1	0	0	0	0	0	0
chr1:88500670-88600669	chr1	88500670	88600669	99999	0.000101868	100	6	589	561	0.952462	0.789654	0	589	0	561	0	0		0.789654	0.319293	0	0.167372	0.0595306	0.0681507	0.0143601	0.00354003	0.00534005	0.00100001	0	0	0	0	0	0	0	1	0	0	0	0	0	0
chr1:88600670-88700669	chr1	88600670	88700669	99999	0.000141688	109	8	518	518	1	0.790362	16	502	16	502	0.030888	0.030888	0.266239	0.807067	0.549785	0	0.335343	0.0493605	0.111561	0.0353704	0.00862009	0.0095301	0	0	0	0	0	0	0	0	1	0	1	0	0	0	0
chr1:88700670-88800669	chr1	88700670	88800669	99999	0.000112627	171	13	675	675	1	0.639431	90	585	90	585	0.133333	0.133333	0.143897	0.715667	0.307413	0	0.122071	0.0654407	0.0769208	0.0271703	0.00830008	0.00412004	0	0.000410004	0	0.00298003	0	0	0	0	1	0	0	0	0	0	0
chr1:88800670-88900669	chr1	88800670	88900669	99999	0.000111822	161	11	611	609	0.996727	0.764282	0	611	0	609	0	0		0.764282	0.649126	0	0.279253	0.144271	0.193682	0.0208902	0.00250002	0.00864009	0	0	0	0	0	0	0	0	1	1	1	1	0	0	0
chr1:88900670-89000669	chr1	88900670	89000669	99999	2.92e-05	129	3	796	796	1	0.642704	166	630	166	630	0.208543	0.208543	0.0553394	0.797469	0.516505	0	0.315893	0.131201	0.0381504	0.0241202	0.00416004	0.00298003	0	0	0	0	0	0	0	0	1	1	0	0	0	0	0
chr1:89000670-89100669	chr1	89000670	89100669	99999	7.05e-05	120	7	828	814	0.983092	0.819938	0	828	0	814	0	0		0.819938	0.514565	0	0.195852	0.222972	0.0410304	0.0455905	0.00351003	0.00454005	0	0	0	0	0.00107001	0	0	0	1	1	0	0	0	0	0
chr1:89100670-89200669	chr1	89100670	89200669	99999	6.82e-05	193	12	912	912	1	0.724459	118	794	118	794	0.129386	0.129386	0.0485301	0.824911	0.605836	0	0.157552	0.206452	0.185902	0.0481005	0.00443004	0.00484005	0	0	0	0	0	0	0	0	1	0	0	0	0	0	0
chr1:89200670-89300669	chr1	89200670	89300669	99999	7.38e-05	184	12	884	881	0.996606	0.610759	153	731	152	729	0.173077	0.172531	0.0723799	0.723014	0.571546	0	0.305883	0.118861	0.0889409	0.0480605	0.00542005	0.00328003	0	0	0.00115001	0	0	0	0	0	1	0	1	1	0	0	0.221072
chr1:89300670-89400669	chr1	89300670	89400669	99999	6.68e-05	118	5	634	621	0.979495	0.676745	0	634	0	621	0	0		0.676745	0.649696	0	0.446104	0.0618206	0.118971	0.0156602	0.00373004	0.00350003	0	0	0	0	0	0	0	0	1	0	0	0	0	0	0.0510105
chr1:89400670-89500669	chr1	89400670	89500669	99999	8.36e-05	103	5	581	578	0.994836	0.689525	0	581	0	578	0	0		0.689525	0.668187	0	0.401114	0.0556806	0.195832	0.00691007	0.00360004	0.00505005	0	0	0	0	0	0	0	0	1	0	0	0	0	0	0
chr1:89500670-89600669	chr1	89500670	89600669	99999	9.32e-05	89	5	603	592	0.981758	0.715425	0	603	0	592	0	0		0.715425	0.623636	0	0.243692	0.0464605	0.320783	0.00649006	0.00403004	0.00218002	0	0	0	0	0	0	0	0	1	0	0	0	0	0	0
chr1:89600670-89700669	chr1	89600670	89700669	99999	0.000207225	146	19	628	599	0.953822	0.744346	0	628	0	599	0	0		0.744346	0.638066	0	0.405454	0.0478005	0.136671	0.0372504	0.00582006	0.00507005	0	0	0	0	0	0	0	0	1	1	0	0	0	0	0.300833
chr1:89700670-89800669	chr1	89700670	89800669	99999	0.000101684	161	12	733	702	0.957708	0.639113	165	568	165	537	0.225102	0.235043	0.0653424	0.815412	0.523015	0	0.312343	0.0880909	0.100921	0.0139001	0.00439004	0.00405004	0	0	0	0	0	0	0	0	1	1	1	0	0	0	0
chr1:89800670-89900669	chr1	89800670	89900669	99999	9.64e-05	148	12	841	841	1	0.604406	192	649	192	649	0.2283	0.2283	0.0270325	0.775216	0.366074	0	0.128881	0.113191	0.0839608	0.0300003	0.00636006	0.00317003	0	0	0	0	0	0.000510005	0	0	1	1	0	0	0	0	0.108391
chr1:89900670-90000669	chr1	89900670	90000669	99999	0.000114284	157	15	836	771	0.922249	0.770186	17	819	17	754	0.0203349	0.0220493	0.336143	0.779973	0.430934	0	0.230102	0.105021	0.0361304	0.0516105	0.00462005	0.00378004	0	0	0	0	0	0	0	0	1	0	1	0	0	0	0
chr1:90000670-90100669	chr1	90000670	90100669	99999	6.71e-05	146	11	1123	1107	0.985752	0.562006	397	726	397	710	0.353517	0.358627	0.136295	0.800045	0.407824	0	0.130521	0.156462	0.0646006	0.0342103	0.00412004	0.00625006	0	0	0	0	0.00110001	0	0.0105601	0	1	0	0	0	0	0	0
chr1:90100670-90200669	chr1	90100670	90200669	99999	0.000140881	125	14	795	789	0.992453	0.853869	0	795	0	789	0	0		0.853869	0.390944	0	0.154532	0.155862	0.0461205	0.0264303	0.00253002	0.00550006	0	0	0	0	0	0	0	0	1	0	0	0	0	0	0
chr1:90200670-90300669	chr1	90200670	90300669	99999	6.94e-05	107	7	942	924	0.980892	0.638804	173	769	173	751	0.183652	0.187229	0.0763353	0.768374	0.449144	0	0.188492	0.158612	0.0438704	0.0473405	0.00596006	0.00313003	0.00174002	0	0	0	0	0	0	0	1	0	0	0	0	0	0.0111201
chr1:90300670-90400669	chr1	90300670	90400669	99999	9.34e-05	167	11	705	690	0.978723	0.721968	0	705	0	690	0	0		0.721968	0.477735	0	0.265973	0.112111	0.0603906	0.0248502	0.00212002	0.0125601	0	0	0	0	0	0	0	0	1	0	0	0	0	0	0
chr1:90400670-90500669	chr1	90400670	90500669	99999	0.000110699	116	8	623	600	0.963082	0.755782	0	623	0	600	0	0		0.755782	0.570216	0	0.390764	0.0683907	0.0677407	0.0306503	0.00455005	0.00689007	0	0	0	0	0.00136001	0	0	0	1	0	0	0	0	0	0
chr1:90500670-90600669	chr1	90500670	90600669	99999	0.000186703	155	18	622	622	1	0.827184	0	622	0	622	0	0		0.827184	0.405704	0	0.182132	0.099011	0.0902909	0.0195902	0.00458005	0.0105801	0	0	0	0	0	0	0	0	1	0	0	0	0	0	0.178522
chr1:90600670-90700669	chr1	90600670	90700669	99999	0.000256156	134	15	437	437	1	0.865052	0	437	0	437	0	0		0.865052	0.581996	0	0.392934	0.0634606	0.0406704	0.0615906	0.00482005	0.0185202	0	0	0	0	0	0	0	0	1	0	0	0	0	0	0
chr1:90700670-90800669	chr1	90700670	90800669	99999	0.000155872	141	12	546	544	0.996337	0.861026	0	546	0	544	0	0		0.861026	0.393274	0	0.294073	0.0408104	0.0360104	0.0118401	0.00230002	0.00824008	0	0	0	0	0	0	0	0	1	0	0	0	0	0	0
chr1:90800670-90900669	chr1	90800670	90900669	99999	0.000130717	163	15	704	704	1	0.733074	0	704	0	704	0	0		0.733074	0.511905	0	0.298453	0.104061	0.0654507	0.0309003	0.00527005	0.00562006	0	0	0	0	0.00215002	0	0	0	1	0	0	0	0	0	0
chr1:90900670-91000669	chr1	90900670	91000669	99999	5.47e-05	113	9	1455	1448	0.995189	0.323316	851	604	851	597	0.58488	0.587707	0.07895	0.671651	0.323273	0	0.111521	0.0921009	0.0371804	0.0640606	0.00819008	0.0102301	0	0	0	0	0	0	0	0	1	0	0	0	0	0	0
chr1:91000670-91100669	chr1	91000670	91100669	99999	9.98e-05	158	15	951	951	1	0.564349	308	643	308	643	0.32387	0.32387	0.107341	0.783258	0.404994	0	0.157842	0.119201	0.096831	0.0199502	0.00383004	0.00736007	0	0	0	0	0	0	0	0	1	0	0	0	0	0	0
chr1:91100670-91200669	chr1	91100670	91200669	99999	5.91e-05	89	4	760	753	0.990789	0.734449	117	643	113	640	0.153947	0.150066	0.225587	0.824295	0.493555	0	0.226962	0.126681	0.0563106	0.0633406	0.00307003	0.00324003	0	0	0	0	0	0	0.0139501	0	1	0	0	0	0	0	0
chr1:91200670-91300669	chr1	91200670	91300669	99999	0.000132015	89	9	766	760	0.992167	0.674484	145	621	145	615	0.189295	0.190789	0.126217	0.803751	0.612106	0	0.333613	0.131351	0.116211	0.0213802	0.00303003	0.00652007	0	0	0	0	0	0	0	0	1	0	0	0	0	0	0
chr1:91300670-91400669	chr1	91300670	91400669	99999	8.26e-05	173	14	980	963	0.982653	0.763681	0	980	0	963	0	0		0.763681	0.670937	0	0.215252	0.202332	0.184902	0.0548405	0.00475005	0.00886009	0	0	0	0	0	0	0	0	0	0	0	0	0	0	0
chr1:91400670-91500669	chr1	91400670	91500669	99999	0.000128469	139	14	784	735	0.9375	0.769628	0	784	0	735	0	0		0.769628	0.658297	0	0.277613	0.104001	0.242152	0.0168202	0.00210002	0.0139701	0	0	0.00096001	0	0	0.000680007	0	0	0	0	0	0	0	0	0
chr1:91500670-91600669	chr1	91500670	91600669	99999	0.000178687	95	11	648	612	0.944444	0.806401	0	648	0	612	0	0		0.806401	0.673747	0	0.454665	0.098471	0.0700907	0.0209802	0.00734007	0.00745007	0	0	0	0	0	0	0.0147501	0	0	0	0	0	0	0	0.0189802
chr1:91600670-91700669	chr1	91600670	91700669	99999	6.95e-05	162	8	711	693	0.974684	0.703713	96	615	96	597	0.135021	0.138528	0.0859298	0.803055	0.584826	0	0.394164	0.0819908	0.0609206	0.0195702	0.00818008	0.0150902	0	0.00362004	0	0.000750008	0.000540005	0	0	0	0	0	0	0	0	0	0
chr1:91700670-91800669	chr1	91700670	91800669	99999	8.23e-05	213	14	799	798	0.998748	0.598645	263	536	263	535	0.329161	0.329574	0.188951	0.800045	0.433244	0	0.139031	0.122641	0.145631	0.0175802	0.00171002	0.00669007	0	0	0	0	0	0	0	0	0	0	0	0	0	0	0.0358604
chr1:91800670-91900669	chr1	91800670	91900669	99999	0.000105704	270	26	911	908	0.996707	0.810875	0	911	0	908	0	0		0.810875	0.480485	0	0.188742	0.151242	0.0766508	0.0519205	0.00642006	0.00390004	0	0	0	0	0	0	0	0.00161002	0	0	0	0	0	0	0.0178602
chr1:91900670-92000669	chr1	91900670	92000669	99999	0.000115794	254	28	952	921	0.967437	0.879147	0	952	0	921	0	0		0.879147	0.354314	0	0.099851	0.104411	0.113671	0.0252703	0.00297003	0.00655007	0	0	0	0	0.000390004	0	0	0.00160002	0	1	1	0	0	0	0
chr1:92000670-92100669	chr1	92000670	92100669	99999	8.86e-05	223	20	1012	1011	0.999012	0.849274	0	1012	0	1011	0	0		0.849274	0.358784	0	0.0843708	0.213472	0.0227102	0.0279303	0.00189002	0.00582006	0	0	0	0.00259003	0	0	0	0	0	1	1	1	0	0	0
chr1:92100670-92200669	chr1	92100670	92200669	99999	5.07e-05	105	8	1504	1486	0.988032	0.549283	330	1174	330	1156	0.219415	0.222073	0.122731	0.67105	0.583426	0	0.0837608	0.380594	0.0837508	0.0198902	0.00577006	0.00807008	0	0	0	0.00160002	0	0	0	0	0	1	0	0	0	1	0
chr1:92200670-92300669	chr1	92200670	92300669	99999	8.13e-05	73	6	1011	999	0.988131	0.629336	135	876	135	864	0.133531	0.135135	0.103778	0.711454	0.520785	0	0.187832	0.259833	0.0189302	0.0291903	0.00507005	0.00456005	0	0	0	0	0	0	0.0153702	0	0	1	0	0	0	1	0
chr1:92300670-92400669	chr1	92300670	92400669	99999	4.18e-05	141	5	849	849	1	0.723749	113	736	113	736	0.133098	0.133098	0.122455	0.816067	0.568616	0	0.219282	0.209652	0.0909909	0.0368204	0.00664007	0.00585006	0	0	0	0	0	0	0	0	0	1	0	0	1	0	0.0409604
chr1:92400670-92500669	chr1	92400670	92500669	99999	6.13e-05	100	5	816	810	0.992647	0.760224	77	739	77	733	0.0943627	0.0950617	0.163366	0.822923	0.550236	0	0.291033	0.190372	0.0405304	0.0171802	0.00716007	0.00373004	0	0.000700007	0	0	0	0	0	0	0	1	0	0	0	1	0
chr1:92500670-92600669	chr1	92500670	92600669	99999	0.000146735	94	10	725	724	0.998621	0.715528	112	613	112	612	0.154483	0.154696	0.168466	0.815644	0.521415	0	0.247532	0.181682	0.0295603	0.0502705	0.00677007	0.00624006	0	0	0	0	0	0	0	0	0	0	0	0	0	0	0
chr1:92600670-92700669	chr1	92600670	92700669	99999	9.43e-05	70	6	909	905	0.9956	0.727887	0	909	0	905	0	0		0.727887	0.646386	0	0.312293	0.279043	0.0175602	0.0214002	0.00619006	0.00530005	0	0	0	0.00460005	0	0	0	0	0	0	0	0	0	0	0
chr1:92700670-92800669	chr1	92700670	92800669	99999	4.24e-05	114	6	1242	1236	0.995169	0.46777	561	681	561	675	0.451691	0.453883	0.0557353	0.810217	0.541645	0	0.287773	0.182022	0.0171802	0.0418604	0.00618006	0.00588006	0	0.000750008	0	0	0	0	0	0	0	0	0	0	0	0	0
chr1:92800670-92900669	chr1	92800670	92900669	99999	0.000104167	100	8	767	751	0.97914	0.806801	0	767	0	751	0	0		0.806801	0.620366	0	0.374894	0.129751	0.0595306	0.0458105	0.00470005	0.00568006	0	0	0	0	0	0	0	0	0	0	0	0	0	0	0
chr1:92900670-93000669	chr1	92900670	93000669	99999	0.000122091	102	10	803	799	0.995019	0.849486	0	803	0	799	0	0		0.849486	0.599196	0	0.323343	0.186552	0.0374404	0.0413004	0.00430004	0.00563006	0	0	0	0	0.000670007	0	0	0	0	0	0	0	0	0	0
chr1:93000670-93100669	chr1	93000670	93100669	99999	3.7e-05	63	3	1288	1277	0.99146	0.63056	321	967	320	957	0.249224	0.250587	0.157861	0.788621	0.605886	0	0.159952	0.354534	0.0348503	0.0407204	0.00684007	0.00907009	0	0	0	0	0	0	0	0	0	0	0	0	0	0	0
chr1:93100670-93200669	chr1	93100670	93200669	99999	6.08e-05	94	5	875	868	0.992	0.63179	215	660	215	653	0.245714	0.247696	0.0492467	0.823592	0.600016	0	0.335633	0.196332	0.0402204	0.0214202	0.00241002	0.00400004	0	0	0	0	0	0	0	0	0	0	0	0	0	0	0
chr1:93200670-93300669	chr1	93200670	93300669	99999	0.000105881	159	15	891	885	0.993266	0.717908	16	875	16	869	0.0179574	0.0180791	0.466533	0.722537	0.595866	0	0.183172	0.234242	0.095881	0.0659707	0.00357004	0.00379004	0.00325003	0	0.000860009	0.00320003	0.00217002	0	0	0	0	0	0	0	0	0	0
chr1:93300670-93400669	chr1	93300670	93400669	99999	0.000127625	64	7	857	853	0.995333	0.69665	97	760	97	756	0.113186	0.113716	0.0641093	0.777809	0.491155	0	0.134271	0.252423	0.0198102	0.0775408	0.00608006	0.00219002	0	0	0	0	0	0	0	0	0	0	0	0	0	0	0
chr1:93400670-93500669	chr1	93400670	93500669	99999	4.24e-05	85	3	832	828	0.995192	0.630562	188	644	185	643	0.225962	0.22343	0.0445417	0.799168	0.572646	0	0.292973	0.171722	0.0657707	0.0282503	0.00682007	0.00767008	0	0	0	0	0	0	0	0	0	0	0	0	0	1	0
chr1:93500670-93600669	chr1	93500670	93600669	99999	0.000158456	89	11	780	759	0.973077	0.683947	149	631	149	610	0.191026	0.196311	0.0558053	0.837378	0.578086	0	0.264843	0.176972	0.0946209	0.0272303	0.00817008	0.00637006	0	0	0	0	0	0	0	0	0	0	0	0	0	1	0.0190502
chr1:93600670-93700669	chr1	93600670	93700669	99999	6.48e-05	71	4	870	859	0.987356	0.615899	191	679	191	668	0.21954	0.222352	0.0278346	0.784043	0.738767	0	0.309653	0.158122	0.230452	0.0286503	0.00558006	0.00526005	0	0	0.00105001	0	0	0	0	0	0	0	0	0	0	0	0.000670007
chr1:93700670-93800669	chr1	93700670	93800669	99999	7.89e-05	71	4	714	687	0.962185	0.844752	0	714	0	687	0	0		0.844752	0.477285	0	0.229742	0.128801	0.0617206	0.0402004	0.0114901	0.00341003	0	0.00122001	0	0	0	0.000750008	0	0	0	0	0	0	0	0	0.104691
chr1:93800670-93900669	chr1	93800670	93900669	99999	9.58e-05	100	11	1148	1143	0.995645	0.880045	0	1148	0	1143	0	0		0.880045	0.366914	0	0.122761	0.155092	0.0516105	0.0343003	0.00179002	0.00164002	0	0	0	0	0	0	0	0	0	0	0	0	0	0	0
chr1:93900670-94000669	chr1	93900670	94000669	99999	0.000125186	177	23	1038	1036	0.998073	0.736077	183	855	183	853	0.176301	0.176641	0.0692185	0.879143	0.349283	0	0.121171	0.136811	0.0513105	0.0313403	0.00265003	0.00632006	0	0	0	0	0	0	0	0	0	0	1	0	0	0	0
chr1:94000670-94100669	chr1	94000670	94100669	99999	6.46e-05	146	10	1060	986	0.930189	0.641626	261	799	257	729	0.246226	0.260649	0.0900972	0.836061	0.583236	0	0.238492	0.122991	0.190102	0.0227502	0.00270003	0.00504005	0	0	0	0	0.000350004	0.000850009	0	0	0	0	1	1	0	0	0
chr1:94100670-94200669	chr1	94100670	94200669	99999	6.62e-05	69	4	876	873	0.996575	0.571682	298	578	298	575	0.340183	0.341352	0.0588926	0.837441	0.506455	0	0.257833	0.155192	0.0560406	0.0316003	0.00308003	0.00271003	0	0	0	0	0	0	0	0	0	0	0	0	0	0	0
chr1:94200670-94300669	chr1	94200670	94300669	99999	0.000118303	231	27	988	988	1	0.831146	0	988	0	988	0	0		0.831146	0.300833	0	0.129381	0.0947009	0.0424004	0.0225302	0.00824008	0.00387004	0	0	0	0	0	0	0	0	0	0	1	0	0	0	0
chr1:94300670-94400669	chr1	94300670	94400669	99999	4.36e-05	235	11	1074	1062	0.988827	0.764583	0	1074	0	1062	0	0		0.764583	0.379814	0	0.178972	0.106711	0.0430504	0.0410204	0.00366004	0.00547005	0	0	0	0	0.00105001	0	0	0	0	0	0	0	0	0	0
chr1:94400670-94500669	chr1	94400670	94500669	99999	5.72e-05	117	6	895	886	0.989944	0.56929	308	587	308	578	0.344134	0.34763	0.0731681	0.83366	0.467125	0	0.223082	0.139251	0.0640506	0.0270203	0.00563006	0.00810008	0	0	0	0	0	0	0	0	0	0	0	0	0	0	0
chr1:94500670-94600669	chr1	94500670	94600669	99999	0.000141341	137	14	723	723	1	0.852539	0	723	0	723	0	0		0.852539	0.477775	0	0.206112	0.116991	0.122211	0.0209602	0.00339003	0.00811008	0	0	0	0	0	0	0	0	0	0	0	0	0	0	0
chr1:94600670-94700669	chr1	94600670	94700669	99999	0.0001027	80	7	852	850	0.997653	0.697212	172	680	172	678	0.201878	0.202353	0.0490399	0.861645	0.706247	0	0.314883	0.105851	0.230182	0.0429604	0.00541005	0.00593006	0.000430004	0	0	0	0	0.000600006	0	0	0	0	0	0	0	0	0
chr1:94700670-94800669	chr1	94700670	94800669	99999	8.12e-05	112	8	880	864	0.981818	0.694627	163	717	163	701	0.185227	0.188657	0.0864214	0.83605	0.364834	0	0.197642	0.0842408	0.0312103	0.0437204	0.00566006	0.00236002	0	0	0	0	0	0	0	0	0	0	0	0	0	0	0
chr1:94800670-94900669	chr1	94800670	94900669	99999	5.75e-05	209	11	915	910	0.994536	0.848649	0	915	0	910	0	0		0.848649	0.500525	0	0.198912	0.129641	0.151772	0.0148701	0.00271003	0.00262003	0	0	0	0	0	0	0	0	0	0	0	0	0	0	0
chr1:94900670-95000669	chr1	94900670	95000669	99999	0.000118394	228	22	815	807	0.990184	0.761989	0	815	0	807	0	0		0.761989	0.501295	0	0.186832	0.111471	0.154552	0.0345603	0.00410004	0.0102001	0	0	0	0	0	0	0	0	0	0	1	0	1	0	0
chr1:95000670-95100669	chr1	95000670	95100669	99999	6.64e-05	173	10	870	870	1	0.704548	123	747	123	747	0.141379	0.141379	0.0809551	0.807227	0.427804	0	0.205902	0.131561	0.0671507	0.0147601	0.00376004	0.00480005	0	0	0	0	0	0	0	0	0	0	0	0	0	0	0
chr1:95100670-95200669	chr1	95100670	95200669	99999	0.000122275	171	23	1100	1093	0.993636	0.682745	230	870	230	863	0.209091	0.21043	0.0643547	0.847554	0.353434	0	0.0669507	0.180132	0.0802108	0.0182902	0.00344003	0.00299003	0.00142001	0	0	0	0	0	0	0	0	0	0	0	0	0	0
chr1:95200670-95300669	chr1	95200670	95300669	99999	6.54e-05	128	7	836	836	1	0.853013	0	836	0	836	0	0		0.853013	0.479585	0	0.136831	0.208922	0.0528705	0.0576306	0.00843008	0.0144401	0	0	0	0	0.000460005	0	0	0	0	0	0	0	0	0	0
chr1:95300670-95400669	chr1	95300670	95400669	99999	7.85e-05	126	10	1011	1009	0.998022	0.57065	254	757	254	755	0.251236	0.251734	0.124977	0.720585	0.506125	0	0.172192	0.192312	0.0921009	0.0361604	0.00704007	0.00485005	0	0.000500005	0.00097001	0	0	0	0	0	0	0	0	0	0	0	0
chr1:95400670-95500669	chr1	95400670	95500669	99999	0.000111102	112	11	884	865	0.978507	0.64509	172	712	172	693	0.19457	0.198844	0.14056	0.770313	0.488165	0	0.206762	0.137651	0.0856209	0.0493405	0.00518005	0.00368004	0	0	0	0	0	0	0	0	0	0	0	0	0	0	0
chr1:95500670-95600669	chr1	95500670	95600669	99999	5.35e-05	125	4	598	577	0.964883	0.833388	0	598	0	577	0	0		0.833388	0.428994	0	0.241422	0.0763508	0.0584206	0.0429904	0.00581006	0.00440004	0	0	0	0	0	0	0	0	0	0	0	0	0	0	0
chr1:95600670-95700669	chr1	95600670	95700669	99999	0.000153296	103	9	570	569	0.998246	0.831811	0	570	0	569	0	0		0.831811	0.476115	0	0.252323	0.0615706	0.126691	0.0204402	0.00557006	0.00952009	0	0	0	0	0	0	0	0	0	0	0	0	0	0	0
chr1:95700670-95800669	chr1	95700670	95800669	99999	0.000226694	106	13	541	528	0.97597	0.815191	0	541	0	528	0	0		0.815191	0.472425	0	0.278783	0.0412904	0.124721	0.0184702	0.00361004	0.00555006	0	0	0	0	0	0	0	0	0	0	0	0	0	0	0
chr1:95800670-95900669	chr1	95800670	95900669	99999	0.000180879	129	14	600	586	0.976667	0.76168	0	600	0	586	0	0		0.76168	0.439574	0	0.218332	0.0593306	0.127451	0.0270103	0.00381004	0.00441004	0	0	0	0	0	0	0	0	0	0	0	0	0	0	0
chr1:95900670-96000669	chr1	95900670	96000669	99999	0.000113281	168	11	578	578	1	0.689593	0	578	0	578	0	0		0.689593	0.508105	0	0.263573	0.0550706	0.153052	0.0302003	0.00276003	0.00375004	0	0	0	0	0	0	0	0	0	0	0	0	0	0	0
chr1:96000670-96100669	chr1	96000670	96100669	99999	0.000141059	180	13	512	512	1	0.754514	0	512	0	512	0	0		0.754514	0.583046	0	0.305823	0.0544305	0.166172	0.0432004	0.00512005	0.00830008	0	0	0	0	0	0	0	0	0	0	0	0	0	0	0
chr1:96100670-96200669	chr1	96100670	96200669	99999	0.000206375	127	13	496	496	1	0.680768	0	496	0	496	0	0		0.680768	0.526975	0	0.275683	0.0760308	0.127301	0.0355504	0.00821008	0.00435004	0	0	0	0	0	0	0	0	0	0	0	0	0	0	0
chr1:96200670-96300669	chr1	96200670	96300669	99999	0.000199298	205	21	514	505	0.98249	0.813651	0	514	0	505	0	0		0.813651	0.474205	0	0.307953	0.0493405	0.0515005	0.0509005	0.00484005	0.0096701	0	0	0	0	0	0	0	0	0	0	0	0	0	0	0
chr1:96300670-96400669	chr1	96300670	96400669	99999	0.000145656	138	12	597	585	0.979899	0.717776	0	597	0	585	0	0		0.717776	0.522605	0	0.244332	0.0817608	0.154682	0.0346803	0.00274003	0.00441004	0	0	0	0	0	0	0	0	0	0	0	0	0	0	0
chr1:96400670-96500669	chr1	96400670	96500669	99999	0.000149136	114	11	647	606	0.936631	0.770676	0	647	0	606	0	0		0.770676	0.423134	0	0.234652	0.0667907	0.097621	0.0111801	0.00674007	0.00453004	0	0	0	0	0.00162002	0	0	0	0	0	0	0	0	0	0
chr1:96500670-96600669	chr1	96500670	96600669	99999	0.000100418	125	6	478	478	1	0.767633	0	478	0	478	0	0		0.767633	0.691887	0	0.502955	0.0600706	0.095581	0.0190502	0.00265003	0.0115801	0	0	0	0	0	0	0	0	0	0	0	0	0	0	0
chr1:96600670-96700669	chr1	96600670	96700669	99999	0.000184127	199	24	655	652	0.99542	0.7869	0	655	0	652	0	0		0.7869	0.589486	0	0.408874	0.0897709	0.0615306	0.0199802	0.00307003	0.00626006	0	0	0	0	0	0	0	0	0	0	0	0	0	0	0.0551406
chr1:96700670-96800669	chr1	96700670	96800669	99999	7.64e-05	141	8	743	713	0.959623	0.699177	0	743	0	713	0	0		0.699177	0.373884	0	0.100661	0.120411	0.0924909	0.0344603	0.00350003	0.00657007	0	0	0	0	0	0.000340003	0.0155102	0	0	0	0	0	0	0	0
chr1:96800670-96900669	chr1	96800670	96900669	99999	0.000163945	92	10	663	635	0.957768	0.741758	0	663	0	635	0	0		0.741758	0.484085	0	0.255543	0.100861	0.098391	0.0116401	0.00752008	0.00680007	0	0	0	0.00333003	0	0	0	0	0	0	0	0	0	0	0
chr1:96900670-97000669	chr1	96900670	97000669	99999	2.61e-05	87	2	881	865	0.981839	0.660804	155	726	155	710	0.175936	0.179191	0.0634408	0.791215	0.631816	0	0.382974	0.144071	0.0682607	0.0182102	0.00453004	0.00372004	0.00218002	0	0	0	0	0	0.00787008	0	0	0	0	0	0	0	0
chr1:97000670-97100669	chr1	97000670	97100669	99999	7.84e-05	90	5	708	693	0.978814	0.802404	0	708	0	693	0	0		0.802404	0.352664	0	0.181902	0.0864409	0.0393704	0.0240902	0.00524005	0.00488005	0	0	0	0	0	0	0.0110401	0	0	0	0	0	0	0	0
chr1:97100670-97200669	chr1	97100670	97200669	99999	5.25e-05	150	4	508	506	0.996063	0.740116	0	508	0	506	0	0		0.740116	0.485695	0	0.291103	0.0697107	0.0721807	0.0354704	0.00583006	0.0114001	0	0	0	0	0	0	0	0	0	0	0	0	0	0	0
chr1:97200670-97300669	chr1	97200670	97300669	99999	6.36e-05	165	6	572	572	1	0.745099	0	572	0	572	0	0		0.745099	0.453555	0	0.282383	0.0750508	0.0746107	0.00901009	0.00737007	0.00513005	0	0	0	0	0	0	0	0	0	0	0	0	0	0	0
chr1:97300670-97400669	chr1	97300670	97400669	99999	0.000102536	177	10	551	544	0.987296	0.843735	0	551	0	544	0	0		0.843735	0.286483	0	0.157472	0.0694007	0.0244902	0.0168502	0.0095001	0.00877009	0	0	0	0	0	0	0	0	1	1	0	0	0	0	0
chr1:97400670-97500669	chr1	97400670	97500669	99999	0.000197785	158	17	544	541	0.994485	0.822196	0	544	0	541	0	0		0.822196	0.399234	0	0.233322	0.0854709	0.0473005	0.0128301	0.00583006	0.0146301	0	0	0	0	0	0	0	0	1	1	0	0	0	0	0
chr1:97500670-97600669	chr1	97500670	97600669	99999	0.000160514	89	8	560	529	0.944643	0.815767	0	560	0	529	0	0		0.815767	0.440844	0	0.316723	0.0530805	0.0379704	0.0217702	0.00290003	0.00891009	0	0	0	0	0	0	0	0	1	1	0	0	0	0	0
chr1:97600670-97700669	chr1	97600670	97700669	99999	0.000166796	170	15	529	527	0.996219	0.857164	0	529	0	527	0	0		0.857164	0.437284	0	0.263933	0.0830308	0.0461705	0.0277203	0.0112501	0.00525005	0	0	0	0	0	0	0	0	1	1	0	0	0	0	0
chr1:97700670-97800669	chr1	97700670	97800669	99999	7.98e-05	138	6	545	528	0.968807	0.84283	0	545	0	528	0	0		0.84283	0.425834	0	0.188672	0.0835308	0.0932709	0.0408804	0.00917009	0.0096801	0	0	0	0	0	0.000630006	0	0	0	0	0	0	0	0	0
chr1:97800670-97900669	chr1	97800670	97900669	99999	0.000134953	104	8	570	569	0.998246	0.864375	0	570	0	569	0	0		0.864375	0.295983	0	0.133511	0.0874109	0.0479105	0.0124601	0.00705007	0.00767008	0	0	0	0	0	0	0	0	0	0	0	0	0	0	0
chr1:97900670-98000669	chr1	97900670	98000669	99999	0	76	0	529	521	0.984877	0.811149	0	529	0	521	0	0		0.811149	0.340613	0	0.179322	0.0681507	0.0402304	0.0289603	0.0137201	0.0102501	0	0	0	0	0	0	0	0	0	0	0	0	0	0	0
chr1:98000670-98100669	chr1	98000670	98100669	99999	9.36e-05	125	6	513	509	0.992203	0.825974	0	513	0	509	0	0		0.825974	0.319443	0	0.143551	0.0771708	0.0749307	0.00638006	0.00839008	0.00902009	0	0	0	0	0	0	0	0	0	0	0	0	0	0	0
chr1:98100670-98200669	chr1	98100670	98200669	99999	4.58e-05	108	3	606	606	1	0.686752	101	505	101	505	0.166667	0.166667	0.040205	0.816062	0.407694	0	0.247762	0.0671207	0.0629106	0.0181602	0.00771008	0.00403004	0	0	0	0	0	0	0	0	0	0	0	0	0	0	0
chr1:98200670-98300669	chr1	98200670	98300669	99999	3.73e-05	136	4	789	783	0.992395	0.450695	262	527	262	521	0.332066	0.33461	0.0338832	0.660301	0.204862	0	0.0706807	0.0749708	0.0229102	0.0184902	0.0113601	0.00645006	0	0	0	0	0	0	0	0	0	0	0	0	0	0	0
chr1:98300670-98400669	chr1	98300670	98400669	99999	9.76e-05	201	9	459	456	0.993464	0.836287	0	459	0	456	0	0		0.836287	0.355224	0	0.210992	0.0763308	0.0250203	0.0305903	0.00357004	0.00903009	0	0	0	0	0	0	0	0	0	0	0	0	0	0	0
chr1:98400670-98500669	chr1	98400670	98500669	99999	0.000124444	125	7	450	444	0.986667	0.825938	0	450	0	444	0	0		0.825938	0.503165	0	0.358694	0.0461105	0.0578706	0.0229302	0.0107701	0.00688007	0	0	0	0	0	0	0	0	0	0	0	0	0	0	0
chr1:98500670-98600669	chr1	98500670	98600669	99999	9.53e-05	114	6	552	535	0.969203	0.734782	0	552	0	535	0	0		0.734782	0.424734	0	0.195272	0.0844208	0.0779808	0.0542405	0.00920009	0.00408004	0	0	0	0	0	0	0	0	0	0	0	0	0	0	0.0313903
chr1:98600670-98700669	chr1	98600670	98700669	99999	9.76e-05	157	8	522	522	1	0.814324	0	522	0	522	0	0		0.814324	0.385264	0	0.182392	0.0852009	0.0660807	0.0360904	0.00481005	0.0101501	0	0	0	0	0	0.000540005	0	0	0	0	0	0	0	0	0
chr1:98700670-98800669	chr1	98700670	98800669	99999	7.76e-05	143	6	541	534	0.987061	0.705287	0	541	0	534	0	0		0.705287	0.548565	0	0.323523	0.0622906	0.096341	0.0303003	0.0096801	0.00759008	0	0	0	0	0	0	0.0188402	0	0	0	0	0	0	0	0
chr1:98800670-98900669	chr1	98800670	98900669	99999	6.81e-05	90	4	653	629	0.963247	0.641305	121	532	121	508	0.185299	0.192369	0.0836524	0.774131	0.698147	0	0.446124	0.0715807	0.137771	0.0310703	0.00578006	0.00582006	0	0	0	0	0	0	0	0	0	0	0	0	0	0	0
chr1:98900670-99000669	chr1	98900670	99000669	99999	9.97e-05	157	9	575	556	0.966957	0.811914	22	553	22	534	0.0382609	0.0395683	0.129436	0.840031	0.452575	0	0.209192	0.0870109	0.0719607	0.0681607	0.00805008	0.00744007	0.000760008	0	0	0	0	0	0	0	0	0	0	0	0	0	0
chr1:99000670-99100669	chr1	99000670	99100669	99999	0.000162639	160	14	538	536	0.996283	0.77248	0	538	0	536	0	0		0.77248	0.605926	0	0.292713	0.0583506	0.190612	0.0511605	0.00649006	0.00666007	0	0	0	0	0	0	0	0	0	0	0	0	0	0	0
chr1:99100670-99200669	chr1	99100670	99200669	99999	0.000132031	154	11	541	536	0.990758	0.800961	0	541	0	536	0	0		0.800961	0.429994	0	0.183482	0.0721107	0.099731	0.0570406	0.0098901	0.00805008	0	0	0	0	0	0	0	0	0	0	1	1	0	0	0
chr1:99200670-99300669	chr1	99200670	99300669	99999	0.000108778	116	8	634	631	0.995268	0.616575	172	462	172	459	0.271293	0.272583	0.0553477	0.826883	0.469995	0	0.234332	0.0936109	0.108281	0.0216702	0.00648007	0.00588006	0	0	0	0	0.000460005	0	0	0	0	0	0	0	0	0	0
chr1:99300670-99400669	chr1	99300670	99400669	99999	0.000111909	159	10	562	561	0.998221	0.699061	0	562	0	561	0	0		0.699061	0.566706	0	0.358114	0.0493405	0.112701	0.0169002	0.00549005	0.00943009	0	0	0	0	0	0	0.0157602	0	0	0	0	0	0	0	0
chr1:99400670-99500669	chr1	99400670	99500669	99999	0.000150063	269	22	545	529	0.970642	0.774888	1	544	1	528	0.00183486	0.00189036	0.928572	0.774597	0.468295	0	0.230062	0.0868709	0.099281	0.0374304	0.00889009	0.00576006	0	0	0	0	0	0	0	0	0	0	0	0	0	0	0
chr1:99500670-99600669	chr1	99500670	99600669	99999	9.34e-05	179	10	598	593	0.991639	0.624602	83	515	83	510	0.138796	0.139966	0.149347	0.701947	0.407234	0	0.269313	0.0701107	0.0227602	0.0342803	0.00575006	0.00502005	0	0	0	0	0	0	0	0	0	0	0	0	0	0	0
chr1:99600670-99700669	chr1	99600670	99700669	99999	8.77e-05	151	8	604	565	0.93543	0.721269	0	604	0	565	0	0		0.721269	0.561646	0	0.374884	0.0580906	0.0828108	0.0341103	0.00390004	0.00787008	0	0	0	0	0	0	0	0	0	0	1	1	0	0	0
chr1:99700670-99800669	chr1	99700670	99800669	99999	0.000129342	165	14	656	639	0.974085	0.773723	0	656	0	639	0	0		0.773723	0.452195	0	0.193292	0.0876909	0.115091	0.0256003	0.00573006	0.00574006	0	0	0	0	0	0	0.0190602	0	0	0	0	0	0	0	0
chr1:99800670-99900669	chr1	99800670	99900669	99999	0.000143926	216	18	579	575	0.993092	0.796594	0	579	0	575	0	0		0.796594	0.412184	0	0.213812	0.101881	0.0708107	0.0123801	0.00630006	0.00700007	0	0	0	0	0	0	0	0	0	1	0	0	0	0	0
chr1:99900670-100000669	chr1	99900670	100000669	99999	0.000138422	292	27	668	668	1	0.780146	0	668	0	668	0	0		0.780146	0.412344	0	0.151312	0.145361	0.0459205	0.0579506	0.00513005	0.00677007	0	0	0	0	0	0	0	0	0	1	1	1	0	0	0
chr1:100000670-100100669	chr1	100000670	100100669	99999	9.62e-05	126	12	990	940	0.949495	0.656351	103	887	103	837	0.10404	0.109574	0.0826333	0.726952	0.596166	0	0.220522	0.169852	0.111191	0.0509205	0.00407004	0.00608006	0	0.00153002	0.000910009	0	0.00158002	0	0.0295103	0	0	1	0	0	0	0	0.0262503
chr1:100100670-100200669	chr1	100100670	100200669	99999	8.13e-05	152	9	728	712	0.978022	0.8177	0	728	0	712	0	0		0.8177	0.558706	0	0.153122	0.227972	0.143841	0.0221802	0.00720007	0.00424004	0	0	0	0	0	0.000360004	0	0	0	1	0	0	0	0	0
chr1:100200670-100300669	chr1	100200670	100300669	99999	5.77e-05	71	4	977	976	0.998976	0.590901	299	678	299	677	0.306039	0.306352	0.118721	0.799441	0.562456	0	0.235582	0.235902	0.0533905	0.0182802	0.0099401	0.00731007	0	0	0	0	0.00205002	0	0	0	0	1	0	0	0	0	0
chr1:100300670-100400669	chr1	100300670	100400669	99999	7.31e-05	117	7	819	816	0.996337	0.727606	113	706	113	703	0.137973	0.13848	0.095149	0.829267	0.447714	0	0.168682	0.224042	0.0166402	0.0272603	0.00857009	0.00311003	0	0	0	0	0	0	0	0	0	0	0	0	0	0	0
chr1:100400670-100500669	chr1	100400670	100500669	99999	0.000110721	82	7	771	752	0.975357	0.697221	74	697	74	678	0.0959792	0.0984043	0.335521	0.736698	0.592766	0	0.274323	0.232552	0.0521605	0.0219302	0.00540005	0.00677007	0	0	0	0	0	0	0	0	0	0	0	0	0	0	0
chr1:100500670-100600669	chr1	100500670	100600669	99999	2.37e-05	130	3	972	972	1	0.635304	273	699	273	699	0.280864	0.280864	0.100027	0.844361	0.548115	0	0.147741	0.219792	0.136501	0.0318503	0.00736007	0.00487005	0	0	0	0	0	0	0	0	0	0	0	0	0	1	0.0203302
chr1:100600670-100700669	chr1	100600670	100700669	99999	0.000130617	156	13	638	636	0.996865	0.846849	0	638	0	636	0	0		0.846849	0.372894	0	0.152552	0.135801	0.0221102	0.0522605	0.00365004	0.00691007	0	0	0	0	0	0	0	0	0	0	0	0	0	1	0
chr1:100700670-100800669	chr1	100700670	100800669	99999	9.11e-05	202	14	761	754	0.990802	0.62226	193	568	193	561	0.253614	0.255968	0.0724189	0.811421	0.393584	0	0.210262	0.0737707	0.0489405	0.0448704	0.00540005	0.0105001	0	0	0	0	0	0	0	0	0	0	0	0	0	1	0
chr1:100800670-100900669	chr1	100800670	100900669	99999	0.000120847	217	15	572	563	0.984266	0.753092	0	572	0	563	0	0		0.753092	0.588716	0	0.439414	0.0684307	0.0683607	0.00406004	0.00192002	0.00671007	0	0	0	0	0	0	0	0	0	0	1	0	0	0	0
chr1:100900670-101000669	chr1	100900670	101000669	99999	8.84e-05	205	11	607	590	0.971993	0.716762	0	607	0	590	0	0		0.716762	0.554376	0	0.418434	0.0666307	0.0477205	0.0120801	0.00193002	0.00758008	0	0	0	0	0	0	0	0	0	1	0	0	0	0	0
chr1:101000670-101100669	chr1	101000670	101100669	99999	0.000122626	153	10	533	531	0.996248	0.817474	0	533	0	531	0	0		0.817474	0.639186	0	0.443334	0.0618006	0.101941	0.0182602	0.00683007	0.00702007	0	0	0	0	0	0	0	0	0	1	0	0	0	0	0
chr1:101100670-101200669	chr1	101100670	101200669	99999	9.3e-05	93	6	694	683	0.98415	0.674223	139	555	139	544	0.200288	0.203514	0.0470172	0.834483	0.447584	0	0.242652	0.0758908	0.0850509	0.0277703	0.0098201	0.00736007	0	0	0	0	0	0	0	0	0	1	0	0	0	0	0.0198202
chr1:101200670-101300669	chr1	101200670	101300669	99999	0.000125268	88	7	635	630	0.992126	0.729841	70	565	70	560	0.110236	0.111111	0.16013	0.801055	0.460675	0	0.186032	0.143761	0.0539905	0.0667507	0.00520005	0.00494005	0	0	0	0	0	0	0	0	0	1	0	0	0	0	0
chr1:101300670-101400669	chr1	101300670	101400669	99999	6.23e-05	137	5	586	576	0.982935	0.827866	0	586	0	576	0	0		0.827866	0.426864	0	0.221242	0.0827108	0.0602906	0.0487205	0.00763008	0.00624006	0	0	0	0	0.000480005	0	0	0	1	0	0	0	0	0	0
chr1:101400670-101500669	chr1	101400670	101500669	99999	6.85e-05	128	8	913	913	1	0.585109	148	765	148	765	0.162103	0.162103	0.0240541	0.693653	0.456055	0	0.173412	0.179602	0.0468705	0.0321903	0.00825008	0.0146801	0	0	0	0	0.00105001	0	0	0	1	0	0	0	0	0	0
chr1:101500670-101600669	chr1	101500670	101600669	99999	0.000100155	173	14	808	807	0.998762	0.693498	0	808	0	807	0	0		0.693498	0.534285	0	0.187102	0.151232	0.173012	0.0156002	0.00280003	0.00454005	0	0	0	0	0	0	0	0	1	0	1	1	0	0	0
chr1:101600670-101700669	chr1	101600670	101700669	99999	0.000115233	207	13	544	543	0.998162	0.792315	0	544	0	543	0	0		0.792315	0.582246	0	0.257913	0.0866509	0.201212	0.0241702	0.00339003	0.00891009	0	0	0	0	0	0	0	0	1	0	0	0	0	0	0
chr1:101700670-101800669	chr1	101700670	101800669	99999	0.000185073	254	22	468	456	0.974359	0.796452	0	468	0	456	0	0		0.796452	0.612196	0	0.185132	0.0624706	0.307273	0.0288603	0.00445004	0.0240102	0	0	0	0	0	0	0	0	1	0	0	0	0	0	0
chr1:101800670-101900669	chr1	101800670	101900669	99999	0.000100371	287	14	486	482	0.99177	0.781149	0	486	0	482	0	0		0.781149	0.600056	0	0.283693	0.0553606	0.182972	0.0659107	0.00464005	0.00748008	0	0	0	0	0	0	0	0	1	0	0	0	0	0	0
chr1:101900670-102000669	chr1	101900670	102000669	99999	8.42e-05	180	8	528	518	0.981061	0.741829	0	528	0	518	0	0		0.741829	0.465755	0	0.256713	0.100941	0.0704607	0.0201602	0.00739007	0.00943009	0	0	0	0	0.000790008	0	0	0	1	0	0	0	0	0	0
chr1:102000670-102100669	chr1	102000670	102100669	99999	0.00011825	229	14	517	515	0.996132	0.749587	0	517	0	515	0	0		0.749587	0.295263	0	0.172442	0.0662407	0.0266103	0.0157402	0.0104101	0.00303003	0	0	0	0	0.00110001	0	0	0	1	0	0	0	1	0	0.0104801
chr1:102100670-102200669	chr1	102100670	102200669	99999	0.000147796	211	15	481	481	1	0.693454	0	481	0	481	0	0		0.693454	0.315303	0	0.141121	0.0753808	0.0471005	0.0332503	0.00886009	0.0095901	0	0	0	0	0	0	0	0	0	0	0	0	0	0	0.0187402
chr1:102200670-102300669	chr1	102200670	102300669	99999	0.000121433	150	10	549	547	0.996357	0.680553	0	549	0	547	0	0		0.680553	0.497085	0	0.229852	0.0720607	0.123981	0.0572506	0.00848009	0.00546006	0	0	0	0	0	0	0	0	0	0	0	0	0	0	0
chr1:102300670-102400669	chr1	102300670	102400669	99999	0.000126215	139	9	513	506	0.986355	0.749449	0	513	0	506	0	0		0.749449	0.686177	0	0.307033	0.0667607	0.253493	0.0389304	0.00796008	0.0109501	0	0	0	0	0.000530005	0.000540005	0	0	0	0	0	0	0	0	0
chr1:102400670-102500669	chr1	102400670	102500669	99999	0.000137405	131	9	500	483	0.966	0.719626	0	500	0	483	0	0		0.719626	0.556346	0	0.348323	0.0433004	0.118721	0.0248702	0.00719007	0.0139401	0	0	0	0	0	0	0	0	1	1	0	0	0	0	0
chr1:102500670-102600669	chr1	102500670	102600669	99999	0.000127273	250	14	440	427	0.970455	0.728507	0	440	0	427	0	0		0.728507	0.667747	0	0.484635	0.0265603	0.113411	0.0330403	0.00456005	0.00540005	0	0	0.000580006	0	0	0	0	0	1	1	0	0	0	0	0
chr1:102600670-102700669	chr1	102600670	102700669	99999	0.000104112	226	12	510	501	0.982353	0.716018	0	510	0	501	0	0		0.716018	0.639086	0	0.387244	0.0628506	0.141291	0.0342103	0.00708007	0.00641006	0	0	0	0	0	0	0	0	1	1	0	0	0	0	0.0208102
chr1:102700670-102800669	chr1	102700670	102800669	99999	0.000111032	135	7	467	449	0.961456	0.763855	0	467	0	449	0	0		0.763855	0.653547	0	0.337013	0.0456505	0.230932	0.0157702	0.00864009	0.0155402	0	0	0	0	0	0	0	0	0	0	1	0	0	0	0
chr1:102800670-102900669	chr1	102800670	102900669	99999	0.000135428	142	13	676	646	0.955621	0.534685	0	676	0	646	0	0		0.534685	0.558646	0	0.280833	0.0711807	0.126881	0.0592806	0.0115801	0.00894009	0	0	0	0	0	0	0	0	0	0	0	0	0	0	0
chr1:102900670-103000669	chr1	102900670	103000669	99999	8.29e-05	206	9	527	527	1	0.726744	0	527	0	527	0	0		0.726744	0.452445	0	0.168652	0.0674607	0.180182	0.0165002	0.0100001	0.0096501	0	0	0	0	0	0	0	0	0	0	0	0	0	0	0
chr1:103000670-103100669	chr1	103000670	103100669	99999	7.37e-05	156	7	609	602	0.988506	0.65388	0	609	0	602	0	0		0.65388	0.656277	0.00245003	0.394854	0.0430904	0.191732	0.0134701	0.00420004	0.00828008	0	0	0	0	0	0	0	0	0	0	0	0	0	0	0.0232202
chr1:103100670-103200669	chr1	103100670	103200669	99999	0.000141924	234	18	542	524	0.96679	0.68853	0	542	0	524	0	0		0.68853	0.339563	0	0.116881	0.0769208	0.096251	0.0306203	0.0141201	0.00483005	0	0	0	0	0	0	0	0	0	0	1	1	0	0	0.000810008
chr1:103200670-103300669	chr1	103200670	103300669	99999	0.000108501	183	11	554	548	0.98917	0.666596	0	554	0	548	0	0		0.666596	0.315533	0	0.169852	0.0579906	0.0267503	0.0392404	0.0125201	0.00918009	0	0	0	0	0	0	0	0	0	0	0	0	0	0	0
chr1:103300670-103400669	chr1	103300670	103400669	99999	5.88e-05	238	8	572	559	0.977273	0.563834	0	572	0	559	0	0		0.563834	0.492795	0	0.297373	0.0576206	0.0639006	0.0600206	0.00902009	0.00519005	0	0	0	0	0	0	0	0	0	0	0	0	0	0	0
chr1:103400670-103500669	chr1	103400670	103500669	99999	5.91e-05	164	5	516	502	0.972868	0.710034	0	516	0	502	0	0		0.710034	0.408734	0	0.205702	0.0633406	0.0837608	0.0196802	0.0131101	0.0226202	0	0	0	0	0	0.000520005	0	0	0	0	0	0	0	0	0
chr1:103500670-103600669	chr1	103500670	103600669	99999	0.00016372	60	5	509	311	0.611002	0.678118	0	509	0	311	0	0		0.678118	0.508265	0	0.263353	0.0485505	0.167592	0.00935009	0.0116501	0.00777008	0	0	0	0	0	0	0	0	0	0	0	0	0	0	0.428154
chr1:103600670-103636494	chr1	103600670	103636494	35824		0	0	185	0	0		0	185	0	0	0				0.457961	0	0.199001	0.088879	0.0482916	0.0961367	0.0111099	0.0145433	0	0	0	0	0	0	0	0	0	0	0	0	0	0	1
chr1:103686495-103786494	chr1	103686495	103786494	99999	0	4	0	463	93	0.200864	0.757887	0	463	0	93	0	0		0.757887	0.532005	0	0.291943	0.0628206	0.105871	0.0529405	0.00915009	0.00885009	0	0	0	0	0.000430004	0	0	0	0	0	0	0	0	0	0.786398
chr1:103786495-103843838	chr1	103786495	103843838	57343	0.000147016	19	1	358	344	0.960894	0.575068	118	240	110	234	0.329609	0.319767	0.0617026	0.816393	0.5747	0	0.308407	0.0521772	0.0909614	0.100692	0.00844044	0.00988787	0.00413302	0	0	0	0	0	0	0	0	0	0	0	0	0	0
chr1:103893839-103993838	chr1	103893839	103993838	99999	0.000118519	54	4	625	386	0.6176	0.774498	0	625	0	386	0	0		0.774498	0.492585	0	0.210882	0.0754208	0.155812	0.0331003	0.00761008	0.0097601	0	0	0	0	0	0	0	0	0	0	1	1	1	0	0.724007
chr1:103993839-104093838	chr1	103993839	104093838	99999	0	2	0	790	67	0.0848101	0.668829	0	790	0	67	0	0		0.668829	0.597736	0	0.192182	0.0567006	0.318893	0.0167702	0.00624006	0.00695007	0	0	0	0	0	0	0	0	0	0	1	1	0	0	0.99473
chr1:104093839-104193838	chr1	104093839	104193838	99999	0.000157493	83	6	459	370	0.8061	0.734035	0	459	0	370	0	0		0.734035	0.583556	0	0.403444	0.0587506	0.101221	0.00542005	0.00805008	0.00699007	0	0	0	0	0	0	0	0	0	0	1	1	0	0	0.251533
chr1:104193839-104293838	chr1	104193839	104293838	99999	0.000229475	74	9	530	517	0.975472	0.687625	0	530	0	517	0	0		0.687625	0.625136	0.138121	0.350884	0.0413704	0.0484805	0.0335903	0.00587006	0.00682007	0	0	0	0	0	0	0	0	0	1	1	1	0	0	0.0221802
chr1:104293839-104393838	chr1	104293839	104393838	99999	0.000208004	101	10	476	467	0.981092	0.731233	0	476	0	467	0	0		0.731233	0.619106	0	0.482935	0.0427404	0.0781008	0.00409004	0.00910009	0.00248002	0	0	0	0	0	0	0	0	0	1	0	0	0	0	0
chr1:104393839-104493838	chr1	104393839	104493838	99999	0.000179289	166	15	504	502	0.996032	0.692131	0	504	0	502	0	0		0.692131	0.530975	0	0.289653	0.0524005	0.157882	0.0166702	0.00776008	0.00664007	0	0	0	0	0	0	0	0	0	1	1	0	0	0	0
chr1:104493839-104593838	chr1	104493839	104593838	99999	0.000121963	170	13	627	610	0.972887	0.659314	0	627	0	610	0	0		0.659314	0.544565	0	0.262813	0.0727707	0.151152	0.0434504	0.00629006	0.00734007	0.000750008	0	0	0	0	0	0	0	0	1	1	0	0	0	0
chr1:104593839-104693838	chr1	104593839	104693838	99999	7.86e-05	218	9	525	523	0.99619	0.753891	0	525	0	523	0	0		0.753891	0.539705	0	0.354834	0.0712607	0.0685007	0.0290103	0.0096101	0.00649006	0	0	0	0	0	0	0	0	0	1	1	0	0	0	0.0247202
chr1:104693839-104793838	chr1	104693839	104793838	99999	0.000140885	169	14	588	573	0.97449	0.670047	0	588	0	573	0	0		0.670047	0.630586	0	0.351474	0.0512505	0.161692	0.0454705	0.0139101	0.00683007	0	0	0	0	0	0	0	0	0	1	0	0	0	0	0
chr1:104793839-104893838	chr1	104793839	104893838	99999	0.000132779	158	12	572	562	0.982517	0.702008	0	572	0	562	0	0		0.702008	0.620976	0	0.313753	0.0535205	0.221772	0.0178302	0.00871009	0.00539005	0	0	0	0	0	0	0	0	0	1	0	0	0	0	0
chr1:104893839-104993838	chr1	104893839	104993838	99999	8.26e-05	153	7	554	550	0.99278	0.728578	0	554	0	550	0	0		0.728578	0.742337	0	0.340753	0.0492605	0.269043	0.0635706	0.00775008	0.0119701	0	0	0	0	0	0	0	0	0	1	0	0	0	0	0
chr1:104993839-105093838	chr1	104993839	105093838	99999	8.32e-05	230	11	575	565	0.982609	0.642117	0	575	0	565	0	0		0.642117	0.595896	0	0.436724	0.0608906	0.0480305	0.0330103	0.0102101	0.00703007	0	0	0	0	0	0	0	0	1	1	1	1	0	0	0
chr1:105093839-105193838	chr1	105093839	105193838	99999	8.28e-05	95	5	636	512	0.805031	0.700582	0	636	0	512	0	0		0.700582	0.588866	0	0.390074	0.0550706	0.0865709	0.0404204	0.0103201	0.00641006	0	0	0	0	0	0	0	0	1	1	1	0	0	0	0
chr1:105193839-105293838	chr1	105193839	105293838	99999	0.000107627	181	12	615	594	0.965854	0.667167	0	615	0	594	0	0		0.667167	0.637306	0	0.345393	0.0514705	0.195922	0.0095301	0.0117601	0.0232302	0	0	0	0	0	0	0	0	0	1	0	0	0	0	0
chr1:105293839-105393838	chr1	105293839	105393838	99999	0.000108225	168	9	495	495	1	0.705699	0	495	0	495	0	0		0.705699	0.580386	0	0.334493	0.0589506	0.137361	0.0212902	0.0132201	0.0150702	0	0	0	0	0	0	0	0	0	0	0	0	0	0	0
chr1:105393839-105493838	chr1	105393839	105493838	99999	0.000157828	176	16	576	576	1	0.685824	0	576	0	576	0	0		0.685824	0.607616	0	0.284263	0.0708407	0.185412	0.0422004	0.0128101	0.0120901	0	0	0	0	0	0	0	0	1	0	1	1	0	0	0
chr1:105493839-105593838	chr1	105493839	105593838	99999	8.69e-05	191	9	542	530	0.97786	0.672302	0	542	0	530	0	0		0.672302	0.616216	0	0.411474	0.0660707	0.109521	0.0148801	0.0098801	0.00439004	0	0	0	0	0	0	0	0	1	1	0	0	0	0	0
chr1:105593839-105693838	chr1	105593839	105693838	99999	7.66e-05	138	5	473	472	0.997886	0.748293	0	473	0	472	0	0		0.748293	0.641706	0	0.456895	0.0538805	0.0381104	0.0681807	0.00942009	0.0152202	0	0	0	0	0	0	0	0	1	1	0	0	1	0	0
chr1:105693839-105793838	chr1	105693839	105793838	99999	0.00016572	165	14	512	504	0.984375	0.70573	0	512	0	504	0	0		0.70573	0.626006	0	0.376274	0.0488605	0.174802	0.00375004	0.0101901	0.0116901	0	0.000440004	0	0	0	0	0	0	0	1	0	0	0	0	0
chr1:105793839-105893838	chr1	105793839	105893838	99999	6.23e-05	235	8	546	545	0.998168	0.666297	0	546	0	545	0	0		0.666297	0.607426	0	0.216592	0.0706007	0.294333	0.00868009	0.0106001	0.00596006	0	0	0	0	0	0.000660007	0	0	1	1	1	1	1	0	0
chr1:105893839-105993838	chr1	105893839	105993838	99999	0.000110033	194	13	609	583	0.957307	0.578783	0	609	0	583	0	0		0.578783	0.558346	0	0.328923	0.0625506	0.112311	0.0312403	0.0135401	0.0097801	0	0	0	0	0	0	0	0	1	1	1	1	1	0	0
chr1:105993839-106093838	chr1	105993839	106093838	99999	8.5e-05	185	8	509	496	0.97446	0.64369	0	509	0	496	0	0		0.64369	0.473305	0	0.302893	0.0472505	0.0602706	0.0365004	0.0184402	0.00795008	0	0	0	0	0	0	0	0	1	1	1	0	1	0	0.0127301
chr1:106093839-106193838	chr1	106093839	106193838	99999	7.48e-05	115	4	465	459	0.987097	0.677109	0	465	0	459	0	0		0.677109	0.631046	0	0.324903	0.0169802	0.238952	0.0210802	0.0100101	0.0185602	0	0	0	0	0	0.000560006	0	0	1	1	1	0	1	0	0
chr1:106193839-106293838	chr1	106193839	106293838	99999	0.000168039	121	11	541	534	0.987061	0.729576	0	541	0	534	0	0		0.729576	0.662187	0	0.338983	0.0461505	0.256403	0.00258003	0.0103501	0.00772008	0	0	0	0	0	0	0	0	1	0	0	0	0	0	0.0240402
chr1:106293839-106393838	chr1	106293839	106393838	99999	7.08e-05	107	4	528	523	0.99053	0.640664	0	528	0	523	0	0		0.640664	0.560166	0	0.287523	0.0617606	0.180432	0.00863009	0.0105401	0.0112801	0	0	0	0	0	0	0	0	1	0	0	0	0	0	0
chr1:106393839-106493838	chr1	106393839	106493838	99999	8.07e-05	152	7	571	569	0.996497	0.640613	73	498	73	496	0.127846	0.128295	0.292714	0.691816	0.435314	0	0.151012	0.0722507	0.144671	0.0481405	0.0109901	0.00825008	0	0	0	0	0	0	0	0	1	0	0	0	0	0	0
chr1:106493839-106593838	chr1	106493839	106593838	99999	0.000101437	195	9	455	449	0.986813	0.805882	0	455	0	449	0	0		0.805882	0.570066	0	0.344573	0.0351004	0.157692	0.0240902	0.00515005	0.00379004	0	0	0	0	0	0	0	0	0	0	1	0	0	0	0
chr1:106593839-106693838	chr1	106593839	106693838	99999	0.0001404	165	12	518	514	0.992278	0.696677	0	518	0	514	0	0		0.696677	0.627866	0	0.427334	0.0336603	0.135731	0.0158402	0.00411004	0.0111901	0	0	0	0	0	0	0	0	0	0	0	0	0	0	0
chr1:106693839-106793838	chr1	106693839	106793838	99999	8.3e-05	181	9	599	580	0.96828	0.709231	0	599	0	580	0	0		0.709231	0.532215	0	0.303263	0.0648006	0.110471	0.0121301	0.0095301	0.0166802	0	0	0	0	0	0	0.0154902	0	0	0	1	0	0	0	0
chr1:106793839-106893838	chr1	106793839	106893838	99999	0.000203062	110	13	582	582	1	0.743707	0	582	0	582	0	0		0.743707	0.525885	0	0.302773	0.095911	0.108011	0.00419004	0.00609006	0.00891009	0	0	0	0	0	0	0	0	0	0	0	0	0	0	0
chr1:106893839-106993838	chr1	106893839	106993838	99999	0.000100719	139	7	500	499	0.998	0.810698	0	500	0	499	0	0		0.810698	0.557436	0	0.309913	0.0557206	0.139971	0.0389504	0.00551005	0.00752008	0	0	0	0	0	0	0	0	0	0	1	0	0	0	0
chr1:106993839-107093838	chr1	106993839	107093838	99999	0.000129612	142	9	489	488	0.997955	0.728512	0	489	0	488	0	0		0.728512	0.571636	0	0.374134	0.0534005	0.121951	0.0132101	0.00497005	0.00400004	0	0	0	0	0	0	0	0	1	0	1	0	1	0	0
chr1:107093839-107193838	chr1	107093839	107193838	99999	0.000104229	146	7	460	460	1	0.783139	0	460	0	460	0	0		0.783139	0.483535	0	0.286633	0.0700907	0.099101	0.0095801	0.00651006	0.0109301	0	0	0	0	0	0.000690007	0	0	1	0	0	0	0	0	0
chr1:107193839-107293838	chr1	107193839	107293838	99999	0.000158378	164	14	539	532	0.987013	0.718964	0	539	0	532	0	0		0.718964	0.527085	0	0.346033	0.0555606	0.0764008	0.0357204	0.00750008	0.00620006	0	0	0	0	0	0	0	0	1	0	0	0	0	0	0
chr1:107293839-107393838	chr1	107293839	107393838	99999	0.000104226	155	10	619	619	1	0.724363	0	619	0	619	0	0		0.724363	0.547865	0	0.270933	0.0776008	0.134971	0.0491405	0.00779008	0.00743007	0	0	0	0	0	0	0	0	0	0	0	0	0	0	0
chr1:107393839-107493838	chr1	107393839	107493838	99999	5.82e-05	156	8	881	881	1	0.473139	367	514	367	514	0.416572	0.416572	0.0351861	0.78584	0.383104	0	0.162412	0.099921	0.0818208	0.0202402	0.0106001	0.00834008	0	0	0	0	0	0	0	0	0	0	1	1	0	0	0.0129901
chr1:107493839-107593838	chr1	107493839	107593838	99999	0.000165426	195	18	558	555	0.994624	0.816724	0	558	0	555	0	0		0.816724	0.372494	0	0.193122	0.0911009	0.0559806	0.0178302	0.00570006	0.00843008	0	0	0	0	0.000330003	0	0	0	0	0	0	0	0	0	0
chr1:107593839-107693838	chr1	107593839	107693838	99999	0.000140524	171	13	541	534	0.987061	0.777023	0	541	0	534	0	0		0.777023	0.309303	0	0.153602	0.0702207	0.0309303	0.0420104	0.00323003	0.0097501	0	0	0	0	0	0	0	0	0	0	0	0	0	0	0
chr1:107693839-107793838	chr1	107693839	107793838	99999	0.000117827	246	16	552	552	1	0.7872	0	552	0	552	0	0		0.7872	0.333863	0	0.163782	0.0917409	0.0414304	0.0231302	0.00635006	0.00807008	0	0	0	0	0	0	0	0	0	0	0	0	0	0	0
chr1:107793839-107893838	chr1	107793839	107893838	99999	0.0001223	262	24	749	744	0.993324	0.764618	66	683	66	678	0.0881175	0.0887097	0.148897	0.824555	0.323883	0	0.126511	0.0736807	0.0571506	0.0623706	0.00139001	0.00292003	0	0	0	0	0	0	0	0	0	0	0	0	0	0	0
chr1:107893839-107993838	chr1	107893839	107993838	99999	0.000160643	166	16	600	590	0.983333	0.811548	0	600	0	590	0	0		0.811548	0.398734	0	0.219332	0.0711807	0.0711207	0.0209202	0.00269003	0.00710007	0	0.00639006	0	0	0	0	0	0	0	0	1	0	0	0	0.0104801
chr1:107993839-108093838	chr1	107993839	108093838	99999	0.000181258	162	18	613	609	0.993475	0.858721	0	613	0	609	0	0		0.858721	0.354244	0	0.212172	0.0668707	0.0567606	0.0109101	0.00587006	0.00182002	0	0	0	0	0	0	0	0	0	0	0	0	0	0	0
chr1:108093839-108193838	chr1	108093839	108193838	99999	0.000120297	193	14	603	603	1	0.875598	0	603	0	603	0	0		0.875598	0.447074	0	0.299173	0.0853209	0.0278203	0.0257903	0.00484005	0.00413004	0	0	0	0	0	0	0	0	0	1	1	0	0	0	0
chr1:108193839-108293838	chr1	108193839	108293838	99999	0.00012663	159	12	596	585	0.981544	0.849795	0	596	0	585	0	0		0.849795	0.357984	0	0.164352	0.117591	0.0420604	0.0230802	0.00581006	0.00476005	0	0	0	0	0	0.000330003	0	0	0	1	1	1	0	0	0
chr1:108293839-108393838	chr1	108293839	108393838	99999	0.000117744	149	16	912	902	0.989035	0.612025	219	693	219	683	0.240132	0.242794	0.0243985	0.800444	0.370454	0	0.118791	0.135861	0.0846208	0.0157902	0.00419004	0.0112001	0	0	0	0	0	0	0	0	0	1	0	0	0	0	0
chr1:108393839-108493838	chr1	108393839	108493838	99999	0.000121331	249	20	662	662	1	0.759658	0	662	0	662	0	0		0.759658	0.473065	0	0.256303	0.0671407	0.118051	0.0234402	0.00391004	0.00422004	0	0	0	0	0	0	0	0	0	1	1	0	0	0	0
chr1:108493839-108593838	chr1	108493839	108593838	99999	5.51e-05	97	5	935	722	0.772193	0.645947	201	734	201	521	0.214973	0.278393	0.170569	0.829347	0.492275	0	0.300343	0.0807608	0.0603606	0.0268703	0.00394004	0.00501005	0	0	0	0	0	0	0.0153502	0	1	1	1	1	1	0	0.366894
chr1:108593839-108693838	chr1	108593839	108693838	99999	2.13e-05	68	1	692	298	0.430636	0.768905	108	584	10	288	0.156069	0.033557	0.0644444	0.793365	0.726867	0	0.538945	0.095761	0.0730807	0.0101501	0.00750008	0.00306003	0	0	0	0	0	0	0	0	1	1	1	0	0	0	0.609586
chr1:108693839-108793838	chr1	108693839	108793838	99999	0	1	0	721	207	0.287101	0.813269	108	613	5	202	0.149792	0.0241546	0.34	0.824984	0.732547	0	0.569546	0.0815508	0.0612206	0.00841008	0.00435004	0.00756008	0	0	0	0	0	0	0	0	1	1	1	1	1	1	0.879579
chr1:108793839-108893838	chr1	108793839	108893838	99999	0.000102112	76	7	902	681	0.754989	0.698416	0	902	0	681	0	0		0.698416	0.606766	0	0.363504	0.0684807	0.109451	0.00788008	0.00225002	0.0173002	0	0	0	0	0	0	0.0379004	0	0	1	1	1	0	0	0.229702
chr1:108893839-108993838	chr1	108893839	108993838	99999	9.26e-05	119	9	817	794	0.971848	0.670873	145	672	145	649	0.177479	0.18262	0.0593037	0.80751	0.515505	0	0.250703	0.135741	0.0774308	0.0349503	0.00672007	0.0103501	0	0	0	0	0	0	0	0	0	1	1	0	0	1	0
chr1:108993839-109093838	chr1	108993839	109093838	99999	0.000101626	90	12	1312	1271	0.96875	0.565793	394	918	386	885	0.300305	0.303698	0.0828491	0.776433	0.470895	0	0.137041	0.194892	0.0723307	0.0377104	0.00684007	0.00586006	0	0	0	0	0	0	0.0162302	0	0	0	0	0	0	1	0
chr1:109093839-109193838	chr1	109093839	109193838	99999	0.000109288	169	14	758	754	0.994723	0.779192	0	758	0	754	0	0		0.779192	0.482375	0	0.181092	0.190952	0.0529605	0.0362004	0.00672007	0.0144501	0	0	0	0	0	0	0	0	0	0	1	1	0	1	0
chr1:109193839-109293838	chr1	109193839	109293838	99999	6.82e-05	160	12	1098	1091	0.993625	0.691257	156	942	156	935	0.142077	0.142988	0.0479238	0.798593	0.464535	0	0.152492	0.244052	0.0192202	0.0358704	0.00705007	0.00673007	0	0	0	0	0	0	0	0	0	0	0	0	0	1	0
chr1:109293839-109393838	chr1	109293839	109393838	99999	8.58e-05	57	7	1432	1420	0.99162	0.660081	375	1057	375	1045	0.261872	0.264085	0.14	0.846713	0.597866	0	0.128211	0.396934	0.0351704	0.0238402	0.00712007	0.00659007	0	0	0	0	0	0	0	0	0	0	1	1	1	1	0.121881
chr1:109393839-109493838	chr1	109393839	109493838	99999	5.29e-05	21	2	1802	1772	0.983352	0.53613	607	1195	599	1173	0.336848	0.338036	0.153786	0.731376	0.580406	0	0.0863109	0.386904	0.0492705	0.0196602	0.00375004	0.00693007	0	0	0	0	0	0	0.0276203	0	0	0	0	0	0	0	0.0575206
chr1:109493839-109593838	chr1	109493839	109593838	99999	5.32e-05	136	10	1383	1365	0.986985	0.718026	188	1195	188	1177	0.135936	0.137729	0.128223	0.812234	0.410474	0	0.099001	0.263193	0.00944009	0.0178502	0.00423004	0.00562006	0	0.00113001	0	0	0.000460005	0	0.0102501	0	0	0	0	0	0	0	0.0174202
chr1:109593839-109693838	chr1	109593839	109693838	99999	7.88e-05	127	18	1798	1798	1	0.751512	433	1365	433	1365	0.240823	0.240823	0.374996	0.870949	0.335363	0	0.107951	0.177692	0.0316103	0.0114001	0.00146002	0.00525005	0	0	0	0	0	0	0	0	0	0	0	0	0	0	0
chr1:109693839-109793838	chr1	109693839	109793838	99999	9.24e-05	88	9	1107	1107	1	0.579356	315	792	315	792	0.284553	0.284553	0.101168	0.769545	0.490645	0	0.139221	0.220442	0.101331	0.0201302	0.00351003	0.00601006	0	0	0	0	0	0	0	0	0	0	0	0	0	0	0
chr1:109793839-109893838	chr1	109793839	109893838	99999	8.3e-05	101	13	1550	1550	1	0.51241	670	880	670	880	0.432258	0.432258	0.116151	0.814107	0.340153	0	0.0762308	0.175032	0.0514505	0.0276203	0.00293003	0.00689007	0	0	0	0	0	0	0	0	0	0	0	0	0	0	0
chr1:109893839-109993838	chr1	109893839	109993838	99999	7.58e-05	112	10	1178	1178	1	0.700131	212	966	212	966	0.179966	0.179966	0.207855	0.808167	0.329513	0	0.104091	0.186262	0.00678007	0.0231302	0.00445004	0.00299003	0	0.000740007	0	0	0.00107001	0	0	0	0	0	1	1	0	1	0
chr1:109993839-110093838	chr1	109993839	110093838	99999	7.84e-05	114	12	1342	1226	0.913562	0.580001	436	906	429	797	0.324888	0.349918	0.175466	0.797749	0.509725	0	0.133731	0.119921	0.236752	0.0127901	0.00104001	0.00549005	0	0	0	0	0	0	0	0	0	0	1	1	1	1	0.427834
chr1:110093839-110193838	chr1	110093839	110193838	99999	0.000116001	198	26	1132	1124	0.992933	0.859194	0	1132	0	1124	0	0		0.859194	0.415874	0	0.113321	0.140981	0.139491	0.0151802	0.000620006	0.00533005	0	0	0	0	0.000370004	0.000580006	0	0	0	0	0	0	0	1	0
chr1:110193839-110293838	chr1	110193839	110293838	99999	8.16e-05	153	14	1121	1121	1	0.765231	138	983	138	983	0.123104	0.123104	0.118218	0.856063	0.489755	0	0.247302	0.129451	0.0892609	0.0158902	0.00321003	0.00466005	0	0	0	0	0	0	0	0	0	0	0	0	0	0	0
chr1:110293839-110393838	chr1	110293839	110393838	99999	8.99e-05	126	12	1059	1049	0.990557	0.65087	263	796	263	786	0.248347	0.250715	0.143213	0.820735	0.385484	0	0.186002	0.143211	0.0351004	0.0136401	0.00353003	0.00400004	0	0	0	0	0	0	0	0	0	0	0	0	0	0	0
chr1:110393839-110493838	chr1	110393839	110493838	99999	6.82e-05	134	13	1422	1422	1	0.570281	589	833	589	833	0.414205	0.414205	0.15072	0.866946	0.286503	0	0.0901409	0.130061	0.0437004	0.0099201	0.00404004	0.00864009	0	0	0	0	0	0	0	0	0	0	0	0	0	1	0
chr1:110493839-110593838	chr1	110493839	110593838	99999	7.23e-05	99	12	1677	1677	1	0.633867	591	1086	591	1086	0.352415	0.352415	0.186184	0.877496	0.266193	0	0.105761	0.106581	0.0213702	0.0220402	0.00377004	0.00738007	0	0	0	0	0	0	0	0	0	0	0	0	0	0	0
chr1:110593839-110693838	chr1	110593839	110693838	99999	6.6e-05	140	10	1082	1082	1	0.575143	273	809	273	809	0.252311	0.252311	0.0292062	0.759371	0.371454	0	0.0799608	0.164922	0.0795008	0.0374604	0.00423004	0.00337003	0	0	0.00142001	0	0.000700007	0	0	0	0	0	0	0	0	0	0.0423604
chr1:110693839-110793838	chr1	110693839	110793838	99999	0.00012721	133	19	1123	1123	1	0.738377	135	988	135	988	0.120214	0.120214	0.168925	0.816187	0.448324	0	0.0552506	0.250723	0.099691	0.0367404	0.00309003	0.00392004	0	0	0	0	0	0	0	0	0	0	0	0	0	0	0
chr1:110793839-110893838	chr1	110793839	110893838	99999	0.000100169	233	26	1114	1103	0.990126	0.843926	0	1114	0	1103	0	0		0.843926	0.303663	0	0.0712407	0.158872	0.0445004	0.0202902	0.00317003	0.00617006	0	0	0	0	0	0	0	0	0	0	0	0	0	1	0
chr1:110893839-110993838	chr1	110893839	110993838	99999	6.07e-05	164	10	1005	1005	1	0.611109	293	712	293	712	0.291542	0.291542	0.145163	0.802853	0.382084	0	0.182312	0.132041	0.0362604	0.0162202	0.00246002	0.0101801	0	0	0	0	0	0	0	0.00261003	0	0	0	0	0	0	0
chr1:110993839-111093838	chr1	110993839	111093838	99999	7.77e-05	111	7	812	812	1	0.536639	266	546	266	546	0.327586	0.327586	0.0403002	0.778445	0.350404	0	0.140391	0.0920609	0.0693907	0.0385304	0.00340003	0.00674007	0	0	0	0	0	0	0	0	0	0	0	0	0	0	0
chr1:111093839-111193838	chr1	111093839	111193838	99999	9.18e-05	128	7	596	584	0.979866	0.699334	58	538	58	526	0.0973154	0.0993151	0.312035	0.74204	0.673497	0	0.539585	0.0743507	0.0424504	0.0101901	0.00293003	0.00304003	0	0	0.00096001	0	0	0	0	0	0	0	1	1	1	0	0.0353204
chr1:111193839-111293838	chr1	111193839	111293838	99999	8.14e-05	177	10	694	689	0.992795	0.76256	0	694	0	689	0	0		0.76256	0.694437	0	0.514455	0.110621	0.0526405	0.0108001	0.00317003	0.00275003	0	0	0	0	0	0	0	0	0	0	0	0	0	0	0
chr1:111293839-111393838	chr1	111293839	111393838	99999	8.46e-05	136	8	695	691	0.994245	0.596526	126	569	126	565	0.181295	0.182344	0.121406	0.702482	0.730457	0	0.498235	0.0771308	0.143211	0.00699007	0.000620006	0.00346004	0	0.000900009	0	0	0	0	0	0	0	0	0	0	0	0	0
chr1:111393839-111493838	chr1	111393839	111493838	99999	0.000119765	111	9	677	659	0.973412	0.603337	148	529	148	511	0.218612	0.224583	0.0710002	0.757517	0.717207	0	0.522135	0.0796208	0.0927109	0.0159302	0.00372004	0.00274003	0	0	0	0	0.000350004	0	0	0	0	0	0	0	0	0	0
chr1:111493839-111593838	chr1	111493839	111593838	99999	0.000100621	199	17	849	818	0.963486	0.697852	128	721	128	690	0.150766	0.156479	0.10911	0.807068	0.316513	0	0.101941	0.105551	0.0603606	0.0359704	0.00185002	0.00434004	0	0	0	0	0	0	0.00658007	0	0	0	0	0	0	0	0
chr1:111593839-111693838	chr1	111593839	111693838	99999	0.000113842	218	17	685	673	0.982482	0.655231	174	511	174	499	0.254015	0.258544	0.173955	0.82305	0.618016	0	0.472075	0.0623706	0.0336003	0.0476305	0.00215002	0.000840008	0	0	0	0	0	0	0	0	0	0	0	0	1	1	0
chr1:111693839-111793838	chr1	111693839	111793838	99999	6.23e-05	183	9	789	784	0.993663	0.719369	94	695	94	690	0.119138	0.119898	0.0839801	0.80593	0.417474	0	0.216992	0.0819508	0.0649306	0.0440804	0.00370004	0.00475005	0	0	0.00107001	0	0	0	0	0	0	0	1	1	1	1	0.0180302
chr1:111793839-111893838	chr1	111793839	111893838	99999	7.3e-05	154	10	890	884	0.993258	0.692478	102	788	102	782	0.114607	0.115385	0.24515	0.750825	0.501705	0	0.253893	0.139861	0.0531405	0.0304303	0.00560006	0.0105801	0	0	0	0	0.00104001	0	0.00723007	0	0	0	0	0	0	1	0
chr1:111893839-111993838	chr1	111893839	111993838	99999	0.000114988	166	18	943	915	0.970308	0.664962	140	803	139	776	0.148462	0.151913	0.134789	0.759928	0.476665	0	0.185042	0.157382	0.0625706	0.0428504	0.00520005	0.00524005	0	0	0	0	0	0	0.0183802	0	0	0	0	0	0	1	0.0107901
chr1:111993839-112093838	chr1	111993839	112093838	99999	7.67e-05	136	11	1054	1053	0.999051	0.69584	243	811	243	810	0.23055	0.230769	0.147921	0.860215	0.476765	0	0.254883	0.164682	0.0255103	0.0228202	0.00323003	0.00461005	0	0	0	0	0.00106001	0	0	0	0	0	0	0	0	0	0
chr1:112093839-112193838	chr1	112093839	112193838	99999	9.01e-05	240	22	1017	1000	0.983284	0.766045	139	878	139	861	0.136677	0.139	0.102321	0.873196	0.352004	0	0.167022	0.117561	0.0318203	0.0211802	0.00418004	0.00474005	0	0	0	0	0	0	0.00637006	0	1	0	0	0	0	1	0
chr1:112193839-112293838	chr1	112193839	112293838	99999	0.000118424	241	26	911	909	0.997805	0.850813	0	911	0	909	0	0		0.850813	0.402354	0	0.188962	0.141581	0.0251003	0.0401404	0.00515005	0.00295003	0	0	0	0	0	0	0	0	1	0	0	0	0	0	0
chr1:112293839-112393838	chr1	112293839	112393838	99999	0.000100127	230	26	1129	1109	0.982285	0.580381	429	700	429	680	0.379982	0.386835	0.156039	0.848091	0.287683	0	0.118581	0.098631	0.0464005	0.0123701	0.00266003	0.00951009	0	0	0	0	0	0	0	0	0	0	0	0	0	0	0
chr1:112393839-112493838	chr1	112393839	112493838	99999	0.000152555	230	20	570	569	0.998246	0.714214	0	570	0	569	0	0		0.714214	0.494595	0	0.173872	0.0658707	0.186282	0.0406504	0.00258003	0.0253403	0	0	0	0	0	0	0	0	1	0	0	0	0	0	0
chr1:112493839-112593838	chr1	112493839	112593838	99999	0.000110096	293	21	651	605	0.929339	0.509785	0	651	0	605	0	0		0.509785	0.643986	0	0.464545	0.0799408	0.0544705	0.0391204	0.00373004	0.00158002	0	0	0	0	0.000860009	0	0	0	1	0	1	1	1	0	0
chr1:112593839-112693838	chr1	112593839	112693838	99999	0.000131786	214	24	851	742	0.871915	0.723794	0	851	0	742	0	0		0.723794	0.403184	0	0.150572	0.100001	0.0853609	0.0351404	0.00262003	0.00612006	0	0	0	0	0	0	0.0235702	0	1	0	1	0	0	0	0
chr1:112693839-112793838	chr1	112693839	112793838	99999	4.02e-05	191	7	912	906	0.993421	0.714923	94	818	94	812	0.10307	0.103753	0.150151	0.780303	0.500075	0	0.189682	0.233652	0.0528405	0.00947009	0.00499005	0.00767008	0	0	0	0	0.00107001	0.000740007	0	0	0	0	1	0	0	0	0
chr1:112793839-112893838	chr1	112793839	112893838	99999	7.87e-05	126	11	1109	1109	1	0.59363	382	727	382	727	0.344454	0.344454	0.178263	0.811883	0.484825	0	0.186772	0.219342	0.0312603	0.0286803	0.00704007	0.0117301	0	0	0	0	0	0	0	0	0	0	1	0	0	0	0
chr1:112893839-112993838	chr1	112893839	112993838	99999	6.89e-05	93	7	1092	1067	0.977106	0.669453	153	939	153	914	0.14011	0.143393	0.0480615	0.773471	0.559016	0	0.137911	0.299293	0.0320003	0.0661307	0.00503005	0.00366004	0	0	0	0	0.000530005	0	0.0148001	0	0	0	1	0	0	0	0
chr1:112993839-113093838	chr1	112993839	113093838	99999	7.42e-05	98	12	1651	1639	0.992732	0.490239	799	852	795	844	0.483949	0.485052	0.142579	0.817716	0.405554	0	0.114041	0.203102	0.0467505	0.0217102	0.00262003	0.00525005	0	0	0	0	0.00137001	0	0.0107101	0	0	0	1	0	0	1	0.0162902
chr1:113093839-113193838	chr1	113093839	113193838	99999	5.21e-05	76	6	1515	1470	0.970297	0.690712	86	1429	85	1385	0.0567657	0.0578231	0.148626	0.723981	0.744087	0	0.0904909	0.318623	0.297913	0.0137701	0.00355004	0.00509005	0	0	0	0	0	0	0.0146501	0	0	0	1	0	0	0	0
chr1:113193839-113293838	chr1	113193839	113293838	99999	3.75e-05	88	5	1514	1429	0.943857	0.714749	111	1403	111	1318	0.0733157	0.0776767	0.111196	0.765579	0.630796	0	0.0901809	0.313113	0.183912	0.0179002	0.00530005	0.00270003	0	0	0	0	0.000820008	0	0.0168702	0	0	0	1	0	0	0	0.0102601
chr1:113293839-113393838	chr1	113293839	113393838	99999	4.53e-05	108	7	1432	1429	0.997905	0.705031	188	1244	188	1241	0.131285	0.131561	0.0663091	0.801791	0.595006	0	0.0935409	0.401414	0.0465205	0.0436704	0.00472005	0.00514005	0	0	0	0	0	0	0	0	0	0	1	0	0	0	0.0101501
chr1:113393839-113493838	chr1	113393839	113493838	99999	7.11e-05	120	12	1407	1271	0.90334	0.723198	139	1268	136	1135	0.0987918	0.107002	0.190892	0.786981	0.499955	0	0.0730507	0.327813	0.0335303	0.0175902	0.00423004	0.00586006	0	0	0	0	0	0	0.0378804	0	0	0	1	0	0	0	0
chr1:113493839-113593838	chr1	113493839	113593838	99999	0.000129808	177	21	914	904	0.989059	0.786744	69	845	69	835	0.0754923	0.0763274	0.25448	0.830728	0.596846	0	0.289673	0.137491	0.119951	0.0395604	0.00497005	0.00540005	0	0	0	0	0	0	0	0	0	0	1	0	0	0	0
chr1:113593839-113693838	chr1	113593839	113693838	99999	0.000155804	173	20	742	721	0.971698	0.724828	0	742	0	721	0	0		0.724828	0.542845	0	0.347073	0.120021	0.0214102	0.0468505	0.00181002	0.00568006	0	0	0	0	0	0	0	0	0	0	1	0	0	0	0
chr1:113693839-113793838	chr1	113693839	113793838	99999	8.25e-05	121	8	801	771	0.962547	0.571089	206	595	206	565	0.257179	0.267185	0.0275572	0.769262	0.483835	0	0.233912	0.107901	0.0715807	0.0516105	0.00739007	0.0114401	0	0	0	0	0	0	0	0	0	0	1	0	0	0	0.000380004
chr1:113793839-113893838	chr1	113793839	113893838	99999	0.000127062	89	7	619	528	0.852989	0.835664	0	619	0	528	0	0		0.835664	0.649066	0	0.469665	0.0780508	0.0480705	0.0416004	0.00527005	0.00641006	0	0	0	0	0	0	0	0	0	0	1	0	0	0	0.0143301
chr1:113893839-113993838	chr1	113893839	113993838	99999	7.26e-05	79	4	697	664	0.952654	0.816775	0	697	0	664	0	0		0.816775	0.651927	0	0.495065	0.122071	0.0108201	0.0128901	0.00468005	0.00645006	0	0	0	0	0	0	0	0	0	0	1	0	0	0	0
chr1:113993839-114093838	chr1	113993839	114093838	99999	7.6e-05	52	3	759	741	0.976285	0.839292	0	759	0	741	0	0		0.839292	0.513065	0	0.209372	0.175322	0.0444604	0.0741907	0.00514005	0.00468005	0	0	0	0	0	0	0	0	0	0	1	0	0	0	0
chr1:114093839-114193838	chr1	114093839	114193838	99999	7.52e-05	79	6	1010	991	0.981188	0.578523	314	696	314	677	0.310891	0.316852	0.0566741	0.820563	0.509615	0	0.217472	0.209842	0.0349804	0.0311303	0.0106301	0.00422004	0	0	0.00134001	0	0	0	0	0	0	0	1	0	0	0	0
chr1:114193839-114293838	chr1	114193839	114293838	99999	5.84e-05	106	7	1130	1128	0.99823	0.64699	318	812	316	812	0.281416	0.280142	0.0983724	0.860491	0.427374	0	0.113221	0.275313	0.00249002	0.0272203	0.00379004	0.00546006	0	0	0	0	0	0	0	0	0	0	1	0	0	0	0
chr1:114293839-114393838	chr1	114293839	114393838	99999	0.000104828	166	15	862	847	0.982599	0.771376	0	862	0	847	0	0		0.771376	0.449754	0	0.111121	0.133491	0.171612	0.0248102	0.00334003	0.00538005	0	0	0	0	0	0	0	0	0	0	1	0	0	0	0
chr1:114393839-114493838	chr1	114393839	114493838	99999	0.000102145	242	22	890	890	1	0.843327	0	890	0	890	0	0		0.843327	0.337723	0	0.0877309	0.097211	0.104491	0.0324203	0.00223002	0.0137901	0	0	0	0	0	0	0	0	0	0	1	0	0	0	0
chr1:114493839-114593838	chr1	114493839	114593838	99999	6.84e-05	163	12	1076	1066	0.990706	0.612847	269	807	269	797	0.25	0.252345	0.0548719	0.801172	0.516105	0	0.296093	0.0819808	0.0450505	0.0582706	0.00430004	0.0117901	0	0	0	0	0	0	0.0189202	0	0	0	1	0	0	0	0
chr1:114593839-114693838	chr1	114593839	114693838	99999	0.000136668	108	12	813	801	0.98524	0.713754	0	813	0	801	0	0		0.713754	0.534915	0	0.276513	0.0816708	0.143221	0.0239702	0.000850009	0.00806008	0	0	0.000630006	0	0	0	0	0	0	0	1	0	0	0	0
chr1:114693839-114793838	chr1	114693839	114793838	99999	8.2e-05	66	4	739	737	0.997294	0.839143	0	739	0	737	0	0		0.839143	0.609576	0	0.193542	0.178832	0.207872	0.0208102	0.00437004	0.00418004	0	0	0	0	0	0	0	0	0	0	1	0	0	0	0
chr1:114793839-114893838	chr1	114793839	114893838	99999	7.62e-05	80	7	1149	1127	0.980853	0.670692	222	927	222	905	0.193211	0.196983	0.0247818	0.829136	0.671707	0	0.204712	0.274213	0.110951	0.0622806	0.00366004	0.00751007	0	0	0.00108001	0	0.000270003	0	0.00703007	0	0	0	1	0	0	0	0
chr1:114893839-114993838	chr1	114893839	114993838	99999	0.000115191	75	8	926	917	0.990281	0.807834	0	926	0	917	0	0		0.807834	0.534245	0	0.159612	0.299423	0.0348703	0.0309703	0.00430004	0.00513005	0	0	0	0	0	0	0	0	0	0	1	0	0	1	0
chr1:114993839-115093838	chr1	114993839	115093838	99999	0.000104206	104	11	1015	1008	0.993103	0.71425	131	884	131	877	0.129064	0.12996	0.109597	0.804569	0.367204	0	0.0665807	0.227132	0.0100101	0.0485805	0.00415004	0.00630006	0	0	0.00101001	0.00306003	0	0.000540005	0	0	0	0	1	0	0	1	0.0129601
chr1:115093839-115193838	chr1	115093839	115193838	99999	8.77e-05	103	8	886	859	0.969526	0.638089	89	797	89	770	0.100451	0.103609	0.257376	0.682094	0.554426	0	0.187032	0.125041	0.173122	0.0324503	0.00297003	0.00276003	0	0	0	0	0	0	0.0310503	0	0	0	1	0	0	0	0
chr1:115193839-115293838	chr1	115193839	115293838	99999	9.45e-05	87	5	608	606	0.996711	0.66179	95	513	95	511	0.15625	0.156766	0.0839761	0.769212	0.653487	0	0.434644	0.112451	0.0792008	0.0114701	0.0099501	0.00578006	0	0	0	0	0	0	0	0	0	0	1	0	0	1	0.0165502
chr1:115293839-115393838	chr1	115293839	115393838	99999	0.000139989	108	7	463	447	0.965443	0.781382	0	463	0	447	0	0		0.781382	0.722577	0	0.509855	0.0680207	0.126461	0.00932009	0.00534005	0.00358004	0	0	0	0	0	0	0	0	0	0	1	0	0	1	0
chr1:115393839-115493838	chr1	115393839	115493838	99999	9.31e-05	210	18	921	910	0.988056	0.650025	135	786	135	775	0.14658	0.148352	0.141644	0.738581	0.438064	0	0.203702	0.096941	0.100231	0.0321903	0.00221002	0.00244002	0	0	0	0	0.000350004	0	0	0	0	0	1	0	0	0	0
chr1:115493839-115593838	chr1	115493839	115593838	99999	0.000131313	233	19	621	596	0.959742	0.83121	0	621	0	596	0	0		0.83121	0.453345	0	0.267213	0.0701707	0.0751508	0.0255403	0.00575006	0.00952009	0	0	0	0	0	0	0	0	0	0	1	0	0	0	0
chr1:115593839-115693838	chr1	115593839	115693838	99999	0.000127097	281	30	840	834	0.992857	0.683233	141	699	141	693	0.167857	0.169065	0.114513	0.798947	0.300343	0	0.138091	0.0767208	0.0347403	0.0316503	0.00620006	0.0129401	0	0	0	0	0	0	0	0	0	0	1	0	0	0	0
chr1:115693839-115793838	chr1	115693839	115793838	99999	5.08e-05	60	2	656	655	0.998476	0.814497	0	656	0	655	0	0		0.814497	0.540145	0	0.302143	0.0749807	0.103511	0.0303503	0.00558006	0.00622006	0	0	0	0	0	0	0.0174302	0	0	0	1	0	0	0	0.0903509
chr1:115793839-115893838	chr1	115793839	115893838	99999	8.03e-05	33	2	755	752	0.996026	0.790576	0	755	0	752	0	0		0.790576	0.526035	0	0.177572	0.0947109	0.196732	0.0493305	0.00495005	0.00409004	0	0	0	0	0	0	0	0	0	0	1	0	0	0	0.0485805
chr1:115893839-115993838	chr1	115893839	115993838	99999	0.000166096	130	16	741	731	0.986505	0.616441	173	568	173	558	0.233468	0.236662	0.104589	0.775134	0.656597	0	0.345493	0.110111	0.186892	0.00318003	0.00291003	0.00549005	0	0	0	0.00258003	0	0	0	0	0	0	1	0	0	1	0.0326403
chr1:115993839-116093838	chr1	115993839	116093838	99999	0.000106319	261	27	973	973	1	0.853214	0	973	0	973	0	0		0.853214	0.286693	0	0.0716507	0.153042	0.0384804	0.0133401	0.00133001	0.00885009	0	0	0	0	0	0	0	0	0	0	1	1	0	1	0
chr1:116093839-116193838	chr1	116093839	116193838	99999	7.72e-05	156	12	996	994	0.997992	0.506316	374	622	374	620	0.375502	0.376258	0.0672672	0.771161	0.443174	0	0.213172	0.0920909	0.0573506	0.0676107	0.00334003	0.0096201	0	0	0	0	0	0	0	0	0	0	1	0	0	0	0
chr1:116193839-116293838	chr1	116193839	116293838	99999	0.00010016	208	17	816	801	0.981618	0.80275	0	816	0	801	0	0		0.80275	0.572706	0	0.228702	0.192162	0.0698407	0.0731607	0.00222002	0.00662007	0	0	0	0	0	0	0	0	0	0	1	0	0	0	0.0231202
chr1:116293839-116393838	chr1	116293839	116393838	99999	0.000117	143	13	777	776	0.998713	0.695756	142	635	142	634	0.182754	0.18299	0.0798383	0.833706	0.508425	0	0.315493	0.114591	0.0382104	0.0266903	0.00782008	0.00663007	0	0	0	0	0	0	0	0	0	0	1	0	0	0	0
chr1:116393839-116493838	chr1	116393839	116493838	99999	7.48e-05	88	5	760	739	0.972368	0.749132	0	760	0	739	0	0		0.749132	0.555876	0	0.404024	0.0859409	0.0311403	0.0202102	0.00198002	0.0125801	0	0	0	0	0	0	0	0	0	0	1	0	0	0	0
chr1:116493839-116593838	chr1	116493839	116593838	99999	6.7e-05	133	7	785	780	0.993631	0.696105	198	587	198	582	0.252229	0.253846	0.206114	0.862803	0.437054	0	0.215752	0.115091	0.0762408	0.0187602	0.00608006	0.00289003	0.00224002	0	0	0	0	0	0	0	0	0	0	0	0	0	0
chr1:116593839-116693838	chr1	116593839	116693838	99999	7.64e-05	129	7	710	705	0.992958	0.816405	0	710	0	705	0	0		0.816405	0.491555	0	0.195752	0.139811	0.0892309	0.0517605	0.00724007	0.00560006	0	0	0	0	0.00216002	0	0	0	0	0	0	0	0	0	0
chr1:116693839-116793838	chr1	116693839	116793838	99999	5.77e-05	96	6	1083	1083	1	0.596455	354	729	354	729	0.32687	0.32687	0.0784629	0.84799	0.357204	0	0.189082	0.102951	0.0215002	0.0301003	0.00294003	0.00928009	0	0	0	0	0.00141001	0	0	0	0	0	0	0	0	0	0
chr1:116793839-116893838	chr1	116793839	116893838	99999	9.58e-05	142	12	882	870	0.986395	0.738364	109	773	97	773	0.123583	0.111494	0.210895	0.804554	0.374764	0	0.150212	0.144531	0.0209202	0.0462205	0.00563006	0.00629006	0	0	0.00096001	0	0	0	0	0	0	0	0	0	0	0	0.0121301
chr1:116893839-116993838	chr1	116893839	116993838	99999	5e-05	71	4	1126	1105	0.98135	0.748886	151	975	151	954	0.134103	0.136652	0.0690984	0.856483	0.329973	0	0.103131	0.113601	0.0559806	0.0487405	0.00614006	0.00254003	0	0	0	0	0	0	0	0	0	0	1	0	0	0	0.618746
chr1:116993839-117093838	chr1	116993839	117093838	99999	0.000102656	122	13	1038	1018	0.980732	0.679453	256	782	256	762	0.246628	0.251473	0.198103	0.841166	0.494855	0	0.196272	0.136801	0.121221	0.0298903	0.00547005	0.00479005	0.000560006	0	0	0	0	0	0	0	0	0	1	0	0	0	0.131321
chr1:117093839-117193838	chr1	117093839	117193838	99999	3.43e-05	97	3	902	898	0.995565	0.761192	0	902	0	898	0	0		0.761192	0.551586	0	0.245932	0.155062	0.111191	0.0317603	0.00254003	0.00430004	0	0	0	0	0.000800008	0	0	0	0	0	0	0	0	0	0
chr1:117193839-117293838	chr1	117193839	117293838	99999	6.69e-05	173	13	1123	1123	1	0.664221	273	850	273	850	0.243099	0.243099	0.145533	0.830811	0.466505	0	0.145701	0.148671	0.144671	0.0210202	0.00378004	0.00266003	0	0	0	0	0	0	0	0	0	0	0	0	0	0	0
chr1:117293839-117393838	chr1	117293839	117393838	99999	9.44e-05	179	15	888	886	0.997748	0.872141	0	888	0	886	0	0		0.872141	0.422084	0	0.246162	0.105821	0.0436404	0.0152102	0.00519005	0.00568006	0	0.000780008	0	0	0	0	0	0	0	1	0	0	0	0	0
chr1:117393839-117493838	chr1	117393839	117493838	99999	7.02e-05	145	11	1080	1080	1	0.646288	291	789	291	789	0.269444	0.269444	0.0963342	0.849123	0.346803	0	0.129721	0.164192	0.0218302	0.0202802	0.00374004	0.00740007	0	0	0	0	0	0	0	0	0	1	0	0	0	0	0.0163502
chr1:117493839-117593838	chr1	117493839	117593838	99999	0.000133427	178	19	800	791	0.98875	0.803243	0	800	0	791	0	0		0.803243	0.534665	0	0.261483	0.148511	0.097231	0.0136401	0.00474005	0.00614006	0	0	0	0.00294003	0	0	0	0	0	1	0	0	0	0	0
chr1:117593839-117693838	chr1	117593839	117693838	99999	0.000112067	169	15	792	791	0.998737	0.816312	0	792	0	791	0	0		0.816312	0.520865	0	0.156442	0.187422	0.135511	0.0285203	0.00205002	0.00420004	0	0	0	0	0	0	0.00673007	0	0	1	1	1	0	0	0
chr1:117693839-117793838	chr1	117693839	117793838	99999	6.2e-05	144	8	896	810	0.904018	0.54546	207	689	207	603	0.231027	0.255556	0.0445401	0.717417	0.614156	0	0.393644	0.0853509	0.0538705	0.0422004	0.0102901	0.00553005	0	0	0	0	0	0	0.0232702	0	0	1	0	0	0	0	0
chr1:117793839-117893838	chr1	117793839	117893838	99999	0.000130124	145	10	530	525	0.990566	0.834769	0	530	0	525	0	0		0.834769	0.548325	0	0.357904	0.0594106	0.0377404	0.0866609	0.00356004	0.00309003	0	0	0	0	0	0	0	0	0	0	1	1	0	0	0
chr1:117893839-117993838	chr1	117893839	117993838	99999	9.26e-05	214	22	1110	1108	0.998198	0.722639	178	932	178	930	0.16036	0.16065	0.0560981	0.850213	0.352544	0	0.136711	0.113401	0.0618506	0.0249503	0.00334003	0.0123401	0	0	0	0	0	0	0	0	0	0	0	0	0	1	0
chr1:117993839-118093838	chr1	117993839	118093838	99999	0.000138415	186	19	738	737	0.998645	0.828851	0	738	0	737	0	0		0.828851	0.547345	0	0.346773	0.0834308	0.0865009	0.0201502	0.00402004	0.00741007	0	0	0	0	0	0	0	0	0	0	0	0	0	0	0
chr1:118093839-118193838	chr1	118093839	118193838	99999	9.07e-05	170	9	584	582	0.996575	0.76784	0	584	0	582	0	0		0.76784	0.619826	0	0.359134	0.0710007	0.125071	0.0616306	0.000580006	0.00241002	0	0	0	0	0	0	0	0	0	0	0	0	0	0	0.0219502
chr1:118193839-118293838	chr1	118193839	118293838	99999	2.97e-05	55	1	612	608	0.993464	0.701909	120	492	120	488	0.196078	0.197368	0.0411666	0.864386	0.456325	0	0.207882	0.118811	0.0547105	0.0704507	0.00230002	0.00217002	0	0	0	0	0	0	0	0	0	0	0	0	0	0	0
chr1:118293839-118393838	chr1	118293839	118393838	99999	0.000142727	116	10	604	604	1	0.859546	0	604	0	604	0	0		0.859546	0.460355	0	0.268443	0.0942009	0.0430204	0.0467505	0.00303003	0.00505005	0	0	0	0	0	0	0	0	0	0	0	0	0	0	0
chr1:118393839-118493838	chr1	118393839	118493838	99999	8.84e-05	98	5	577	574	0.994801	0.794971	0	577	0	574	0	0		0.794971	0.420904	0	0.269013	0.0815108	0.0287003	0.0220202	0.00580006	0.0142001	0	0	0	0	0	0	0	0	0	0	0	0	0	0	0
chr1:118493839-118593838	chr1	118493839	118593838	99999	0.000129232	146	11	583	583	1	0.620102	66	517	66	517	0.113208	0.113208	0.172212	0.677279	0.493505	0	0.267483	0.0702207	0.135791	0.0142101	0.00329003	0.00288003	0	0	0	0	0	0	0	0	0	0	0	0	0	0	0
chr1:118593839-118693838	chr1	118593839	118693838	99999	0.000101407	179	11	606	584	0.963696	0.824007	0	606	0	584	0	0		0.824007	0.399374	0	0.189432	0.0710007	0.0844908	0.0344703	0.00259003	0.0136001	0	0.000880009	0	0	0	0	0	0.00299003	0	0	0	0	0	0	0
chr1:118693839-118793838	chr1	118693839	118793838	99999	0.000148491	69	5	488	475	0.973361	0.723537	0	488	0	475	0	0		0.723537	0.622576	0	0.431184	0.0591706	0.0877209	0.0242802	0.00471005	0.0125801	0.00100001	0	0	0	0	0	0	0.00193002	0	0	1	0	0	0	0
chr1:118793839-118893838	chr1	118793839	118893838	99999	9.7e-05	133	6	465	465	1	0.767915	0	465	0	465	0	0		0.767915	0.668587	0	0.496725	0.0722907	0.0705207	0.0206102	0.00454005	0.00390004	0	0	0	0	0	0	0	0	0	0	0	0	0	0	0
chr1:118893839-118993838	chr1	118893839	118993838	99999	0.000156221	147	11	479	456	0.951983	0.772542	0	479	0	456	0	0		0.772542	0.698837	0	0.551196	0.0549705	0.0599606	0.0220402	0.00333003	0.00549005	0	0	0	0	0	0	0	0.00185002	0	0	0	0	0	0	0.0157802
chr1:118993839-119093838	chr1	118993839	119093838	99999	9.67e-05	155	8	534	517	0.968165	0.771371	0	534	0	517	0	0		0.771371	0.671657	0	0.527285	0.0454805	0.0346303	0.0517305	0.00318003	0.00935009	0	0	0	0	0	0	0	0	0	0	0	0	0	0	0
chr1:119093839-119193838	chr1	119093839	119193838	99999	5.8e-05	123	4	561	552	0.983957	0.771722	0	561	0	552	0	0		0.771722	0.592646	0	0.454465	0.0656307	0.0436404	0.0194102	0.00248002	0.00505005	0	0	0	0	0	0	0	0.00197002	0	0	0	0	0	0	0.0177602
chr1:119193839-119293838	chr1	119193839	119293838	99999	0.000139578	187	16	613	543	0.885808	0.78225	0	613	0	543	0	0		0.78225	0.296283	0	0.137351	0.0927909	0.0294003	0.0179902	0.00362004	0.0106701	0	0	0	0	0	0.000700007	0	0.00399004	0	0	1	0	0	0	0
chr1:119293839-119393838	chr1	119293839	119393838	99999	6.38e-05	214	21	1538	1509	0.981144	0.292814	999	539	999	510	0.649545	0.662028	0.0688728	0.731475	0.279343	0	0.122441	0.0721507	0.0495105	0.0214802	0.00612006	0.00765008	0	0	0	0	0	0	0	0	0	0	0	0	0	0	0
chr1:119393839-119493838	chr1	119393839	119493838	99999	0.00011529	112	9	697	691	0.991392	0.75292	91	606	91	600	0.13056	0.131693	0.0830364	0.854519	0.543305	0	0.331473	0.137881	0.0453805	0.0163202	0.00719007	0.00544005	0	0	0	0	0	0	0	0	0	0	0	0	0	0	0.0179602
chr1:119493839-119593838	chr1	119493839	119593838	99999	9.6e-05	99	8	842	829	0.984561	0.800168	0	842	0	829	0	0		0.800168	0.635476	0	0.310563	0.108931	0.182012	0.0172902	0.00553005	0.00944009	0	0	0	0	0.000360004	0	0	0.00135001	0	0	0	0	0	0	0
chr1:119593839-119693838	chr1	119593839	119693838	99999	9.05e-05	138	10	801	794	0.991261	0.644299	81	720	81	713	0.101124	0.102015	0.19274	0.695598	0.465625	0	0.126871	0.121311	0.178242	0.0189202	0.00799008	0.0112201	0	0	0	0	0.00138001	0	0	0	0	0	0	0	0	0	0
chr1:119693839-119793838	chr1	119693839	119793838	99999	0.000127986	171	13	594	593	0.998316	0.807755	0	594	0	593	0	0		0.807755	0.451145	0	0.187302	0.0800308	0.157712	0.0123701	0.00459005	0.00851009	0	0	0	0	0	0.000680007	0	0	0	0	0	0	0	0	0
chr1:119793839-119893838	chr1	119793839	119893838	99999	9.32e-05	199	12	647	642	0.992272	0.755553	0	647	0	642	0	0		0.755553	0.435574	0	0.268443	0.0602306	0.0924109	0.00456005	0.00486005	0.00507005	0	0	0	0	0	0	0	0	0	0	1	0	0	0	0
chr1:119893839-119993838	chr1	119893839	119993838	99999	5.68e-05	147	9	1077	1053	0.977716	0.555004	343	734	343	710	0.318477	0.325736	0.115676	0.767243	0.300923	0	0.160402	0.0845408	0.0391004	0.00466005	0.00651006	0.00571006	0	0	0	0	0	0	0	0	0	0	1	0	1	0	0.581356
chr1:119993839-120093838	chr1	119993839	120093838	99999	6.27e-05	174	10	916	890	0.971616	0.696897	138	778	136	754	0.150655	0.152809	0.127038	0.799684	0.387004	0	0.190422	0.103591	0.0770408	0.0107201	0.00222002	0.00272003	0	0	0	0	0	0.000380004	0	0	0	0	0	0	0	0	0
chr1:120093839-120193838	chr1	120093839	120193838	99999	0.000102381	163	13	779	774	0.993582	0.792357	0	779	0	774	0	0		0.792357	0.385434	0	0.190742	0.120901	0.0421504	0.0171502	0.0106201	0.00387004	0	0	0	0	0	0	0	0	0	0	0	0	0	0	0.154022
chr1:120193839-120293838	chr1	120193839	120293838	99999	0.000120556	151	15	824	821	0.996359	0.749989	138	686	138	683	0.167476	0.168088	0.358609	0.829067	0.435944	0	0.268393	0.0678107	0.0696707	0.0218702	0.00347003	0.00407004	0	0	0	0	0	0.000660007	0	0	0	0	0	0	0	0	0.172282
chr1:120293839-120393838	chr1	120293839	120393838	99999	0.000185682	91	11	651	577	0.886329	0.854241	0	651	0	577	0	0		0.854241	0.305443	0	0.116951	0.115981	0.0266003	0.0298903	0.00888009	0.00531005	0	0.00242002	0	0	0	0.000670007	0	0	0	0	1	1	0	0	0.627156
chr1:120393839-120493838	chr1	120393839	120493838	99999	0.000195899	38	6	806	596	0.739454	0.630141	164	642	132	464	0.203474	0.221477	0.0655384	0.790761	0.403054	0	0.189152	0.146621	0.0328603	0.0243102	0.00357004	0.00490005	0	0	0	0	0.00100001	0.000640006	0	0	0	0	1	1	0	0	1
chr1:120493839-120498679	chr1	120493839	120498679	4840	0	1	0	25	18	0.72	0.83557	0	25	0	18	0	0		0.83557	0.428099	0	0.227893	0.11405	0.086157	0	0	0	0	0	0	0	0	0	0	0	0	0	0	1	0	0	1
chr1:120548680-120648679	chr1	120548680	120648679	99999	0	1	0	1032	452	0.437984	0.656446	303	729	102	350	0.293605	0.225664	0.0517867	0.832661	0.349503	0	0.139241	0.177272	0.00942009	0.0149902	0.00346004	0.00512005	0	0	0	0	0	0	0	0	0	0	1	0	0	0	1
chr1:120648680-120738218	chr1	120648680	120738218	89538	0.000166168	6	1	1003	626	0.624128	0.528439	304	699	226	400	0.303091	0.361022	0.196761	0.715837	0.466852	0	0.0963502	0.196844	0.0820881	0.0835735	0.00261342	0.00540553	0	0	0	0	0	0	0	0	0	0	1	0	0	0	1
chr1:120788219-120888218	chr1	120788219	120888218	99999	0	42	0	937	713	0.760939	0.601933	202	735	189	524	0.215582	0.265077	0.328038	0.700724	0.446094	0	0.260793	0.108111	0.0330103	0.0130001	0.00919009	0.0207802	0	0.000410004	0	0	0	0	0.00170002	0	1	1	1	1	0	0	0.99718
chr1:120888219-120988218	chr1	120888219	120988218	99999	0	74	0	707	635	0.898161	0.514047	133	574	133	502	0.188119	0.209449	0.0783811	0.629472	0.621666	0	0.327333	0.0665307	0.178792	0.0367304	0.00454005	0.00774008	0	0	0	0	0	0	0	0	1	1	0	1	0	0	0.630996
chr1:120988219-121088218	chr1	120988219	121088218	99999	4.71e-05	20	1	1061	897	0.845429	0.353182	0	1061	0	897	0	0		0.353182	0.714717	0.349973	0.314803	0.0284303	0.0101601	0.00546006	0.00446005	0.00143001	0	0	0	0	0	0	0	0	1	1	1	1	0	0	0.904229
chr1:121088219-121186957	chr1	121088219	121186957	98738		0	0	2140	793	0.370561	0.197277	0	2140	0	793	0	0		0.197277	0.995331	0.973566	0.0217647	0	0	0	0	0	0	0	0	0	0	0	0	0	1	1	1	0	0	0	0.868764
chr1:141476958-141576957	chr1	141476958	141576957	99999		0	0	749	710	0.947931	0.224091	103	646	102	608	0.137517	0.143662	0.198802	0.228334	0.677987	0.0314103	0.303433	0.095491	0.195032	0.0228602	0.00120001	0.0285803	0	0	0	0	0	0	0	0	0	0	0	0	0	0	0.98998
chr1:141576958-141672545	chr1	141576958	141672545	95587		0	0	654	598	0.914373	0.183593	0	654	0	598	0	0		0.183593	0.568676	0.0527373	0.192526	0.0909747	0.196198	0.0291253	0.00483329	0.00240618	0	0	0	0	0	0	0	0	0	0	1	0	0	0	1
chr1:141722546-141822545	chr1	141722546	141822545	99999		0	0	742	685	0.923181	0.201497	0	742	0	685	0	0		0.201497	0.533635	0.0785708	0.214592	0.120211	0.0786308	0.0348803	0.00394004	0.00290003	0	0	0	0	0	0	0	0	0	0	1	0	0	0	1
chr1:141822546-141909284	chr1	141822546	141909284	86738		0	0	670	638	0.952239	0.185854	96	574	96	542	0.143284	0.15047	0.10061	0.200953	0.621239	0	0.292605	0.0924508	0.19552	0.0281538	0.00243261	0.0100763	0	0	0	0	0	0	0	0	0	0	0	0	0	0	1
chr1:141959285-142059284	chr1	141959285	142059284	99999		0	0	722	662	0.916898	0.233784	0	722	0	662	0	0		0.233784	0.630056	0.0254403	0.248752	0.0790908	0.245012	0.0259103	0.00291003	0.00305003	0	0	0	0	0	0	0	0	0	0	1	0	0	0	1
chr1:142059285-142134339	chr1	142059285	142134339	75054		0	0	867	798	0.920415	0.161781	78	789	78	720	0.0899654	0.0977444	0.119565	0.166354	0.570403	0.169878	0.182136	0.127202	0.0672716	0.0137634	0.00378394	0.00636875	0	0	0	0	0	0	0	0	0	0	1	0	0	0	1
chr1:142184340-142284339	chr1	142184340	142284339	99999		0	0	659	578	0.877086	0.191645	0	659	0	578	0	0		0.191645	0.507415	0.0756508	0.156842	0.0754008	0.173892	0.0215402	0.00349003	0.000930009	0	0	0	0	0	0	0	0	0	0	1	0	0	0	1
chr1:142284340-142384339	chr1	142284340	142384339	99999		0	0	784	774	0.987245	0.194432	86	698	86	688	0.109694	0.111111	0.105723	0.20552	0.661097	0	0.281553	0.121441	0.212612	0.0337303	0.00247002	0.00321003	0	0	0	0	0	0	0.00608006	0	0	0	0	0	0	0	1
chr1:142384340-142386048	chr1	142384340	142386048	1708		0	0	36	36	1	0.270883	0	36	0	36	0	0		0.270883	0.476581	0	0	0	0	0	0	0	0	0	0	0	0	0	0.476581	0	0	0	0	0	0	0	1
chr1:142436049-142536048	chr1	142436049	142536048	99999	0.000428816	2	1	1166	256	0.219554	0.332684	416	750	152	104	0.356775	0.59375	0.0803198	0.701524	0.500635	0	0.0638106	0.198862	0.201242	0.0181502	0.00258003	0.00636006	0	0	0.00159002	0	0.00651006	0.00153002	0	0	0	0	1	0	0	0	1
chr1:142536049-142562525	chr1	142536049	142562525	26476		0	0	249	150	0.60241	0.597078	82	167	32	118	0.329317	0.213333	0.143932	0.719965	0.58876	0	0.165999	0.132724	0.266883	0.00891373	0.0101979	0.0040414	0	0	0	0	0	0	0	0	0	0	1	0	0	0	1
chr1:142612526-142712525	chr1	142612526	142712525	99999		0	0	1130	507	0.448673	0.703261	303	827	76	431	0.268142	0.149901	0.0322728	0.821579	0.372054	0	0.133451	0.184562	0.00943009	0.0370304	0.00347003	0.00411004	0	0	0	0	0	0	0	0	0	0	1	1	0	0	1
chr1:142712526-142807140	chr1	142712526	142807140	94614	7.46e-05	87	5	770	510	0.662338	0.822122	0	770	0	510	0	0		0.822122	0.407804	0	0.188841	0.147727	0.0442112	0.0198913	0.00428055	0.00294882	0	0	0	0	0	0	0	0	0	0	1	0	0	0	0.849948
chr1:142857141-142935838	chr1	142857141	142935838	78697		0	0	597	41	0.0686767	0.620476	0	597	0	41	0	0		0.620476	0.105468	0	0.0402303	0.0165318	0	0	0.0274725	0.0212333	0	0	0	0	0	0	0	0	0	0	1	0	0	0	0.995464
chr1:142985839-143085838	chr1	142985839	143085838	99999		0	0	1013	160	0.157947	0.420972	404	609	53	107	0.398815	0.33125	0.208738	0.526097	0.495835	0	0.119481	0.157652	0.189152	0.0138101	0.00594006	0.00525005	0	0	0.00138001	0	0.00165002	0.00152001	0	0	0	0	1	1	0	0	1
chr1:143085839-143113101	chr1	143085839	143113101	27262		0	0	152	22	0.144737	0.458333	0	152	0	22	0	0		0.458333	0.378329	0	0.0996625	0.0874844	0.0518671	0.12677	0.0048419	0.00770303	0	0	0	0	0	0	0	0	0	0	1	0	0	0	1
chr1:143163102-143263101	chr1	143163102	143263101	99999	0.000100717	62	7	1121	585	0.521855	0.412478	497	624	302	283	0.443354	0.516239	0.188604	0.651384	0.475035	0	0.0889209	0.160432	0.190242	0.0230202	0.00260003	0.00341003	0	0	0.00160002	0	0.00329003	0.00152001	0	0	0	0	1	1	0	0	0.9975
chr1:143263102-143333770	chr1	143263102	143333770	70668	0	35	0	920	695	0.755435	0.434026	155	765	136	559	0.168478	0.195683	0.294982	0.467854	0.470538	0	0.209925	0.130073	0.105267	0.0104007	0.00498104	0.00989132	0	0	0	0	0	0	0	0	0	0	1	0	0	0	1
chr1:143383771-143422081	chr1	143383771	143422081	38310	0.000474871	35	6	361	262	0.725762	0.570007	0	361	0	262	0	0		0.570007	0.594049	0	0.35325	0.176429	0.0366484	0.0221091	0.0018533	0.00375881	0	0	0	0	0	0	0	0	0	0	1	0	0	0	0.999948
chr1:143522082-143622081	chr1	143522082	143622081	99999	0.000110375	12	1	755	658	0.871523	0.749584	0	755	0	658	0	0		0.749584	0.319483	0	0.203082	0.0843108	0.00758008	0.0128101	0.00385004	0.00748008	0	0	0	0	0	0.000720007	0	0	0	1	1	0	0	0	0.99335
chr1:143622082-143722081	chr1	143622082	143722081	99999	9.56e-05	295	28	993	904	0.910373	0.626298	158	835	158	746	0.159114	0.174779	0.0838648	0.741183	0.450795	0	0.223702	0.155112	0.0270703	0.0369104	0.00498005	0.00214002	0	0.000420004	0	0	0.000570006	0	0	0	1	1	1	0	0	0	0.439814
chr1:143722082-143822081	chr1	143722082	143822081	99999	9.82e-05	348	35	1024	1011	0.987305	0.53153	273	751	273	738	0.266602	0.27003	0.178065	0.662284	0.515845	0	0.264563	0.136811	0.0706407	0.0306203	0.00517005	0.00684007	0.00178002	0	0	0	0	0	0	0	1	1	1	0	0	0	0
chr1:143822082-143922081	chr1	143822082	143922081	99999	4.33e-05	71	3	976	771	0.789959	0.576187	248	728	209	562	0.254098	0.271077	0.0995133	0.753455	0.426734	0	0.196672	0.156542	0.0421704	0.0191702	0.00434004	0.00620006	0	0	0	0	0.00100001	0.000640006	0	0	1	1	1	1	0	0	0.923709
chr1:143922082-144022081	chr1	143922082	144022081	99999	0.000147377	56	6	727	586	0.806052	0.790819	9	718	5	581	0.0123796	0.00853242	0.122667	0.79657	0.299193	0	0.116571	0.125281	0.0266203	0.0199402	0.00563006	0.00394004	0	0.00242002	0	0	0	0	0	0	1	1	1	0	0	0	0.99608
chr1:144022082-144122081	chr1	144022082	144122081	99999	0	38	0	1213	842	0.694147	0.353749	174	1039	174	668	0.143446	0.206651	0.431482	0.333501	0.294093	0	0.0887209	0.121671	0.0388904	0.00387004	0.0180302	0.0156302	0	0	0	0	0.00164002	0.00438004	0.00126001	0	1	1	1	0	0	0	0.745487
chr1:144122082-144222081	chr1	144122082	144222081	99999	3.76e-05	86	5	1548	1534	0.990956	0.489617	515	1033	515	1019	0.332687	0.335724	0.111476	0.680728	0.454925	0	0.0658807	0.342843	0.0289603	0.00836008	0.00415004	0.00521005	0	0	0	0	0	0	0	0	1	1	0	0	0	0	0.0310703
chr1:144222082-144322081	chr1	144222082	144322081	99999	4.96e-05	95	7	1485	1479	0.99596	0.559772	455	1030	449	1030	0.306397	0.303584	0.155677	0.735926	0.380264	0	0.108031	0.246232	0.00696007	0.00589006	0.00510005	0.00743007	0	0.000620006	0	0	0	0	0	0	1	1	0	0	0	0	0.00718007
chr1:144322082-144422081	chr1	144322082	144422081	99999	6.72e-05	76	6	1174	1076	0.916525	0.61576	120	1054	93	983	0.102215	0.0864312	0.0300001	0.671178	0.570026	0	0.178372	0.255073	0.0779108	0.0169702	0.00219002	0.00400004	0	0	0	0	0	0	0.0356104	0	1	1	0	0	0	0	0.144191
chr1:144422082-144522081	chr1	144422082	144522081	99999	4.78e-05	41	2	1020	861	0.844118	0.792892	100	920	100	761	0.0980392	0.116144	0.196388	0.871276	0.518825	0	0.257153	0.222742	0.00785008	0.0251603	0.00383004	0.00209002	0	0	0	0	0	0	0	0	1	1	0	0	0	0	0.626586
chr1:144522082-144544475	chr1	144522082	144544475	22393		0	0	248	198	0.798387	0.5188	119	129	98	100	0.479839	0.494949	0.155433	0.8749	0.475148	0	0.270531	0.120216	0.0628321	0.0162551	0.00437637	0.000937793	0	0	0	0	0	0	0	0	0	0	0	0	0	0	0.999955
chr1:144594476-144694475	chr1	144594476	144694475	99999	0	2	0	1322	31	0.0234493	0.515054	405	917	10	21	0.306354	0.322581	0.0416667	0.740476	0.563556	0	0.266433	0.177092	0.0826608	0.0194902	0.00210002	0.00819008	0	0	0.000800008	0	0.00319003	0.00360004	0	0	0	0	0	0	0	0	1
chr1:144694476-144794475	chr1	144694476	144794475	99999	0	10	0	1340	192	0.143284	0.483164	514	826	46	146	0.383582	0.239583	0.378699	0.516077	0.428374	0.000200002	0.223862	0.117441	0.0535705	0.0138301	0.00867009	0.0096301	0	0	0	0	0	0.00117001	0	0	0	0	1	0	0	0	1
chr1:144794476-144876007	chr1	144794476	144876007	81531	0	1	0	718	53	0.0738162	0.783294	281	437	11	42	0.391365	0.207547	0.430303	0.875744	0.43332	0	0.170684	0.11468	0.128871	0.00944426	0.00115294	0.00288234	0	0.00109161	0	0	0.00190112	0.0026125	0	0	0	0	0	0	0	0	1
chr1:144926008-145026007	chr1	144926008	145026007	99999	7.55e-05	118	10	1123	1055	0.939448	0.412306	550	573	550	505	0.48976	0.521327	0.146484	0.701815	0.446974	0	0.299603	0.0722307	0.0332203	0.00822008	0.00562006	0.00848009	0	0	0	0	0.00302003	0.00216002	0.0147601	0	1	0	1	0	0	0	0.834708
chr1:145026008-145126007	chr1	145026008	145126007	99999	0.00012697	141	14	782	774	0.98977	0.587649	223	559	223	551	0.285166	0.288114	0.0911666	0.788584	0.480315	0	0.287393	0.095161	0.0786108	0.0136101	0.00195002	0.00309003	0	0	0	0	0	0.000500005	0	0	1	0	0	0	0	0	0.0466005
chr1:145126008-145226007	chr1	145126008	145226007	99999	4.94e-05	186	9	979	956	0.976507	0.637903	157	822	157	799	0.160368	0.164226	0.157956	0.732211	0.461075	0	0.241262	0.113441	0.0751808	0.0113201	0.00222002	0.00141001	0	0	0	0	0	0	0.0168402	0	1	0	0	0	0	0	0
chr1:145226008-145326007	chr1	145226008	145326007	99999	8.33e-05	176	10	682	649	0.951613	0.816864	0	682	0	649	0	0		0.816864	0.692177	0	0.545005	0.0747907	0.0293903	0.0387304	0.00284003	0.00153002	0	0	0	0	0	0	0	0	1	0	0	0	0	0	0
chr1:145326008-145426007	chr1	145326008	145426007	99999	0.000119457	128	10	654	630	0.963303	0.777862	0	654	0	630	0	0		0.777862	0.730407	0	0.529565	0.0824308	0.0773108	0.0329003	0.00301003	0.00394004	0	0	0.000940009	0	0.000310003	0	0	0	1	0	0	0	0	0	0
chr1:145426008-145526007	chr1	145426008	145526007	99999	5.75e-05	187	10	930	925	0.994624	0.750518	0	930	0	925	0	0		0.750518	0.371234	0	0.110001	0.200152	0.0256703	0.0244502	0.00549005	0.00567006	0	0	0	0	0	0	0	0	1	0	0	0	0	0	0
chr1:145526008-145626007	chr1	145526008	145626007	99999	6.29e-05	130	9	1100	1088	0.989091	0.546469	306	794	303	785	0.278182	0.278493	0.090268	0.722557	0.386644	0	0.169772	0.107901	0.0598306	0.0447804	0.00206002	0.00251002	0	0	0	0	0	0	0	0	1	0	0	0	0	0	0
chr1:145626008-145726007	chr1	145626008	145726007	99999	0.000111081	198	15	682	680	0.997067	0.799491	0	682	0	680	0	0		0.799491	0.459865	0	0.210082	0.103431	0.129121	0.00480005	0.00631006	0.00324003	0	0	0	0.00288003	0	0	0	0	1	0	0	0	0	0	0
chr1:145726008-145826007	chr1	145726008	145826007	99999	0.000188058	150	20	709	706	0.995769	0.852859	0	709	0	706	0	0		0.852859	0.599536	0	0.326833	0.119091	0.111311	0.0266903	0.00603006	0.0096201	0	0	0	0	0	0	0	0	1	0	0	0	0	0	0.0118001
chr1:145826008-145926007	chr1	145826008	145926007	99999	7.97e-05	24	2	1045	679	0.649761	0.62446	204	841	178	501	0.195215	0.26215	0.203217	0.774123	0.518895	0	0.286463	0.159262	0.0237402	0.0182502	0.00297003	0.00494005	0	0	0	0	0	0	0.0232702	0	1	0	0	0	0	1	0.648776
chr1:145926008-146026007	chr1	145926008	146026007	99999		0	0	1492	198	0.132708	0.464218	550	942	63	135	0.368633	0.318182	0.225711	0.575522	0.484275	0	0.156312	0.174172	0.099821	0.0302203	0.00348003	0.0119301	0	0	0.000800008	0	0.00319003	0.00477005	0	0	1	0	0	0	0	0	1
chr1:146026008-146126007	chr1	146026008	146126007	99999	0	1	0	1290	79	0.0612403	0.481093	650	640	34	45	0.503876	0.43038	0.215913	0.681451	0.424544	0	0.235652	0.096641	0.0706707	0.00387004	0.00751007	0.00652007	0	0	0	0	0.00155002	0.00213002	0	0	1	0	1	0	0	0	1
chr1:146126008-146226007	chr1	146126008	146226007	99999	0.000166003	48	8	1004	632	0.629482	0.471051	375	629	306	326	0.373506	0.484177	0.172787	0.751017	0.497525	0	0.156972	0.133541	0.177172	0.0135601	0.00320003	0.00700007	0	0.000890009	0	0	0.00156002	0.00363004	0	0	1	0	0	0	0	0	0.833878
chr1:146226008-146326007	chr1	146226008	146326007	99999	4.32e-05	133	8	1392	1022	0.734195	0.369484	634	758	458	564	0.45546	0.448141	0.198822	0.508071	0.534035	0.00707007	0.149491	0.153402	0.192202	0.00527005	0.00417004	0.0103801	0	0	0.00157002	0	0.00481005	0.00567006	0	0	1	0	0	0	1	0	0.933199
chr1:146326008-146426007	chr1	146326008	146426007	99999	0	1	0	1027	116	0.11295	0.442281	293	734	27	89	0.285297	0.232759	0.129155	0.537275	0.504495	0	0.096351	0.156662	0.215152	0.0193302	0.00486005	0.00653006	0	0	0.00159002	0	0.00325003	0.000770008	0	0	1	0	1	0	0	0	1
chr1:146426008-146492662	chr1	146426008	146492662	66654	0.000293686	10	2	681	412	0.604993	0.343778	334	347	270	142	0.490455	0.65534	0.182445	0.650538	0.352417	0	0.148588	0.0837759	0.0413329	0.0565007	0.00898671	0.00964683	0	0	0	0	0.00253548	0.00112521	0	0	1	0	1	1	0	0	1
chr1:146542663-146642662	chr1	146542663	146642662	99999		0	0	1081	516	0.477336	0.349042	410	671	273	243	0.379278	0.52907	0.154255	0.567877	0.358724	0	0.101341	0.0886609	0.099801	0.0421204	0.0140701	0.0103601	0	0	0	0	0.00166002	0.000760008	0	0	0	0	1	1	0	0	1
chr1:146642663-146727982	chr1	146642663	146727982	85319		0	0	756	202	0.267196	0.643952	0	756	0	202	0	0		0.643952	0.212989	0	0.103459	0.0372484	0.0298761	0	0.0216951	0.0207105	0	0	0	0	0	0	0	0	0	0	1	0	0	0	1
chr1:146777983-146877982	chr1	146777983	146877982	99999	8.82e-05	25	3	1361	843	0.619398	0.464654	487	874	277	566	0.357825	0.328588	0.254218	0.567641	0.462345	0	0.223472	0.115481	0.0923409	0.00919009	0.00699007	0.0125101	0	0	0	0	0.00166002	0.000750008	0	0	1	1	1	0	1	0	1
chr1:146877983-146950771	chr1	146877983	146950771	72788	0.000185529	11	1	490	174	0.355102	0.418898	0	490	0	174	0	0		0.418898	0.452272	0	0.196695	0.0856048	0.0918283	0.0596664	0.00989174	0.00858658	0	0	0	0	0	0	0	0	1	1	1	0	1	0	1
chr1:147000772-147100771	chr1	147000772	147100771	99999	0	2	0	986	192	0.194726	0.322602	325	661	85	107	0.329615	0.442708	0.187012	0.430313	0.437374	0	0.185242	0.095841	0.0930109	0.0418504	0.00892009	0.0101501	0	0	0	0	0.00166002	0.000750008	0	0	0	0	1	0	1	0	1
chr1:147100772-147200771	chr1	147100772	147200771	99999	8.61e-05	37	4	1256	1016	0.808917	0.344702	539	717	477	539	0.42914	0.469488	0.206099	0.467362	0.431564	0.00563006	0.192142	0.125511	0.0361504	0.0297303	0.00448005	0.0370504	0	0.000870009	0	0	0	0	0	0	0	0	0	0	0	0	1
chr1:147200772-147221084	chr1	147200772	147221084	20312	0.000525486	11	1	173	156	0.901734	0.768658	0	173	0	156	0	0		0.768658	0.619486	0	0.227993	0.2532	0.11476	0.00866483	0.00974793	0.00512013	0	0	0	0	0	0	0	0	0	0	0	0	0	0	1
chr1:147271085-147371084	chr1	147271085	147371084	99999	7.22e-05	70	4	792	677	0.854798	0.249334	0	792	0	677	0	0		0.249334	0.418974	0.0261503	0.256623	0.0369404	0.0661507	0.0140501	0.0101501	0.00819008	0	0	0	0	0	0.000720007	0	0	0	0	1	1	1	0	0.99946
chr1:147371085-147471084	chr1	147371085	147471084	99999	4.03e-05	61	4	1626	1501	0.923124	0.306679	582	1044	582	919	0.357934	0.387742	0.163739	0.397203	0.561216	0	0.214442	0.121171	0.149501	0.00639006	0.00470005	0.00907009	0	0	0.000800008	0	0.00327003	0.00634006	0.0455305	0	0	0	1	1	1	0	0.99983
chr1:147471085-147571084	chr1	147471085	147571084	99999	2.04e-05	71	2	1380	1229	0.89058	0.342273	516	864	472	757	0.373913	0.384052	0.166041	0.452156	0.531905	0	0.150652	0.163632	0.179182	0.0151902	0.00184002	0.00862009	0	0	0	0	0.00433004	0.00846008	0	0	0	0	1	1	1	0	0.98027
chr1:147571085-147671084	chr1	147571085	147671084	99999	6.28e-05	15	1	1062	777	0.731638	0.484834	419	643	318	459	0.394539	0.409266	0.14073	0.723233	0.437254	0	0.154402	0.123721	0.138311	0.00728007	0.00527005	0.00463005	0	0	0	0	0	0.00364004	0	0	0	0	1	1	0	0	1
chr1:147671085-147726269	chr1	147671085	147726269	55184		0	0	595	333	0.559664	0.786307	0	595	0	333	0	0		0.786307	0.563352	0	0.0951906	0.256922	0.0772144	0.128334	0.00228327	0.00483836	0	0	0	0	0	0	0	0	0	0	1	1	0	0	1
chr1:147776270-147876269	chr1	147776270	147876269	99999	0	4	0	1009	284	0.281467	0.350413	485	524	173	111	0.480674	0.609155	0.148908	0.664471	0.451385	0	0.109261	0.124001	0.148151	0.0492205	0.00731007	0.00779008	0	0	0.00160002	0	0.00333003	0.000770008	0	0	0	0	1	0	0	0	1
chr1:147876270-147976269	chr1	147876270	147976269	99999	7.59e-05	44	4	1198	680	0.567613	0.374534	415	783	234	446	0.346411	0.344118	0.100077	0.518531	0.492115	0	0.155142	0.147881	0.164412	0.0098301	0.00203002	0.00446005	0	0	0	0	0.00140001	0.00696007	0	0	1	0	1	1	0	0	1
chr1:147976270-148076269	chr1	147976270	148076269	99999	3.65e-05	128	6	1284	697	0.542835	0.447132	553	731	315	382	0.430685	0.451937	0.105947	0.728475	0.479875	0	0.144821	0.152512	0.149371	0.0193202	0.00542005	0.00479005	0	0	0	0	0	0.00364004	0	0	1	0	1	1	0	0	1
chr1:148076270-148176269	chr1	148076270	148176269	99999	4.46e-05	70	7	2244	1175	0.523619	0.520934	1319	925	495	680	0.58779	0.421277	0.122234	0.811164	0.359514	0	0.0909609	0.195752	0.0447604	0.0173002	0.00504005	0.00570006	0	0	0	0	0	0	0	0	1	0	0	0	0	0	0.315073
chr1:148176270-148276269	chr1	148176270	148276269	99999	6.12e-05	93	6	1054	1052	0.998102	0.748271	122	932	122	930	0.11575	0.11597	0.126198	0.829877	0.450865	0	0.166412	0.248862	0.0139101	0.0145701	0.00206002	0.00529005	0	0	0	0	0	0	0	0	0	0	0	0	0	0	0
chr1:148276270-148376269	chr1	148276270	148376269	99999	0.000133233	92	12	979	967	0.987743	0.762004	102	877	93	874	0.104188	0.0961737	0.0907902	0.833426	0.565596	0	0.240412	0.284503	0.0169602	0.0122801	0.00462005	0.00610006	0	0	0	0	0	0.000720007	0	0	0	0	0	0	0	0	0
chr1:148376270-148476269	chr1	148376270	148476269	99999	8.04e-05	88	12	1696	1685	0.993514	0.529306	562	1134	558	1127	0.331368	0.331157	0.0521739	0.765543	0.516095	0	0.0596706	0.319433	0.0829408	0.0349703	0.00810008	0.00618006	0	0	0	0.00294003	0.00186002	0	0	0	0	0	0	0	0	0	0
chr1:148476270-148576269	chr1	148476270	148576269	99999	3.88e-05	115	8	1794	1780	0.992196	0.547559	531	1263	526	1254	0.295987	0.295506	0.195964	0.695039	0.515425	0	0.0588706	0.414474	0.0182902	0.0153402	0.00150001	0.00487005	0	0.000910009	0.000430004	0	0.00108001	0	0	0	0	0	0	0	0	0	0
chr1:148576270-148676269	chr1	148576270	148676269	99999	6.24e-05	105	10	1526	1522	0.997379	0.720917	158	1368	158	1364	0.103539	0.103811	0.0330347	0.800598	0.668857	0	0.158452	0.438384	0.0115801	0.0477005	0.00334003	0.00911009	0	0	0	0	0.000290003	0	0	0	0	0	0	0	0	0	0
chr1:148676270-148776269	chr1	148676270	148776269	99999	6.24e-05	100	10	1603	1602	0.999376	0.736497	142	1461	142	1460	0.0885839	0.0886392	0.153827	0.793167	0.514725	0	0.0839508	0.378954	0.0241802	0.0194902	0.00163002	0.00652007	0	0	0	0	0	0	0	0	0	0	0	0	0	0	0
chr1:148776270-148876269	chr1	148776270	148876269	99999	5.9e-05	78	9	1956	1942	0.992843	0.601818	762	1194	759	1183	0.389571	0.390834	0.271908	0.813485	0.502045	0	0.0433804	0.392094	0.0378604	0.00825008	0.00552006	0.00835008	0	0	0	0.00619006	0.00160002	0	0	0	0	0	1	0	0	0	0.0251903
chr1:148876270-148976269	chr1	148876270	148976269	99999	1.11e-05	76	1	1189	1129	0.949537	0.684734	0	1189	0	1129	0	0		0.684734	0.608476	0	0.135521	0.328303	0.0790408	0.0347203	0.00588006	0.00283003	0	0	0	0	0.00162002	0	0.0206002	0	0	0	0	0	0	1	0
chr1:148976270-149076269	chr1	148976270	149076269	99999	7.86e-05	81	7	1100	1049	0.953636	0.788027	0	1100	0	1049	0	0		0.788027	0.566206	0	0.156872	0.296093	0.0227902	0.0511205	0.00250002	0.0188202	0	0	0	0	0.00102001	0	0.0169902	0	0	0	0	0	0	0	0
chr1:149076270-149176269	chr1	149076270	149176269	99999	2.7e-05	73	3	1520	1505	0.990132	0.667889	288	1232	288	1217	0.189474	0.191362	0.118987	0.797786	0.616366	0	0.137671	0.399814	0.0332203	0.0171702	0.00619006	0.00513005	0	0	0.000830008	0	0	0	0.0163402	0	0	0	1	1	0	0	0.0157102
chr1:149176270-149276269	chr1	149176270	149276269	99999	6.59e-05	114	13	1731	1726	0.997111	0.682734	366	1365	366	1360	0.211438	0.212051	0.156569	0.824334	0.432064	0	0.0458905	0.363834	0.00484005	0.00517005	0.00706007	0.00425004	0	0	0	0	0.00102001	0	0	0	0	0	0	0	0	0	0
chr1:149276270-149376269	chr1	149276270	149376269	99999	1.36e-05	79	2	1859	1856	0.998386	0.579454	667	1192	667	1189	0.358795	0.359375	0.142486	0.824583	0.504045	0	0.0187002	0.436564	0.0183802	0.0184002	0.00510005	0.00690007	0	0	0	0	0	0	0	0	0	0	0	0	0	1	0
chr1:149376270-149476269	chr1	149376270	149476269	99999	5.51e-05	58	6	1878	1868	0.994675	0.621944	345	1533	345	1523	0.183706	0.18469	0.0916627	0.742067	0.505335	0	0.0835708	0.411994	0.000550006	0.00427004	0.00327003	0.00168002	0	0	0	0	0	0	0	0	0	0	0	0	0	0	0
chr1:149476270-149576269	chr1	149476270	149576269	99999	4.9e-05	69	6	1773	1769	0.997744	0.647111	363	1410	363	1406	0.204738	0.205201	0.104126	0.787298	0.456255	0	0.0562906	0.347533	0.0281403	0.0139601	0.00328003	0.00432004	0	0	0	0.00307003	0	0	0	0	0	0	1	0	0	0	0.0166802
chr1:149576270-149676269	chr1	149576270	149676269	99999	8e-05	115	12	1305	1305	1	0.752911	226	1079	226	1079	0.17318	0.17318	0.278796	0.852216	0.524085	0	0.119441	0.319983	0.0503405	0.0199002	0.00608006	0.00836008	0	0	0	0	0	0	0	0	0	0	0	0	1	0	0
chr1:149676270-149776269	chr1	149676270	149776269	99999	5.54e-05	94	8	1537	1535	0.998699	0.638099	428	1109	428	1107	0.278465	0.278827	0.116268	0.839854	0.525205	0	0.0569506	0.357414	0.0569006	0.0376804	0.0096701	0.00565006	0	0	0.000940009	0	0	0	0	0	0	0	0	0	0	0	0
chr1:149776270-149876269	chr1	149776270	149876269	99999	6.49e-05	111	10	1389	1307	0.940965	0.636119	283	1106	283	1024	0.203744	0.216526	0.125999	0.777099	0.503975	0	0.131631	0.274353	0.0380104	0.0201402	0.00721007	0.0104001	0	0	0	0	0.00103001	0	0.0212802	0	0	0	0	0	0	0	0
chr1:149876270-149976269	chr1	149876270	149976269	99999	5.91e-05	94	7	1261	1219	0.966693	0.717732	93	1168	92	1127	0.073751	0.0754717	0.242267	0.756545	0.486945	0	0.187442	0.214622	0.0310303	0.0163102	0.00695007	0.0148201	0	0	0	0	0	0	0.0157702	0	0	0	0	0	0	0	0
chr1:149976270-150076269	chr1	149976270	150076269	99999	0.000102811	125	16	1245	1238	0.994378	0.687788	261	984	261	977	0.209639	0.210824	0.141974	0.833599	0.404494	0	0.135821	0.152492	0.0707707	0.0232002	0.00296003	0.00457005	0	0	0	0	0.00104001	0	0.0146801	0	0	0	0	0	0	1	0
chr1:150076270-150176269	chr1	150076270	150176269	99999	2.47e-05	101	3	1202	1193	0.992512	0.572503	356	846	356	837	0.296173	0.298407	0.0770568	0.78323	0.599596	0	0.179072	0.187012	0.204982	0.0155502	0.00555006	0.00647006	0	0	0.00099001	0	0	0	0	0	0	0	0	0	0	0	0
chr1:150176270-150276269	chr1	150176270	150276269	99999	7.05e-05	145	11	1076	1068	0.992565	0.636137	250	826	250	818	0.232342	0.234082	0.0489823	0.815586	0.451155	0	0.0907309	0.147731	0.171952	0.0287003	0.00599006	0.00563006	0	0	0	0	0	0.000680007	0	0	0	0	0	0	0	0	0
chr1:150276270-150376269	chr1	150276270	150376269	99999	2.33e-05	80	2	1071	1068	0.997199	0.469984	464	607	464	604	0.43324	0.434457	0.0411441	0.799424	0.376004	0	0.206212	0.096471	0.0242102	0.0168202	0.0162402	0.00674007	0	0	0	0	0	0.000330003	0.0096601	0	0	0	0	0	0	0	0.0429304
chr1:150376270-150476269	chr1	150376270	150476269	99999	9.7e-05	128	11	886	783	0.883747	0.645953	296	590	205	578	0.334086	0.261814	0.405507	0.731232	0.427294	0	0.204932	0.0665507	0.0414004	0.0672407	0.00897009	0.00459005	0	0	0	0	0	0	0.0336103	0	0	0	1	0	0	0	0.0905009
chr1:150476270-150576269	chr1	150476270	150576269	99999	0.000123849	113	11	786	725	0.922392	0.534996	0	786	0	725	0	0		0.534996	0.683477	0	0.576086	0.0207802	0.0524905	0.00918009	0.000580006	0.00861009	0	0	0	0	0	0	0.0157502	0	0	0	1	0	0	0	0.106721
chr1:150576270-150676269	chr1	150576270	150676269	99999	0.000124891	157	11	561	535	0.953654	0.768348	0	561	0	535	0	0		0.768348	0.504185	0	0.280593	0.0860309	0.095961	0.0341203	0.000900009	0.00737007	0	0	0	0	0	0	0	0	0	0	0	0	0	0	0
chr1:150676270-150776269	chr1	150676270	150776269	99999	9.45e-05	229	18	832	813	0.977163	0.610715	86	746	86	727	0.103365	0.105781	0.158707	0.664185	0.508735	0	0.273763	0.0772308	0.120561	0.0094501	0.00647006	0.00759008	0	0	0	0	0	0	0.0140401	0	1	0	1	0	0	1	0
chr1:150776270-150876269	chr1	150776270	150876269	99999	0.000113453	134	9	592	584	0.986486	0.703875	0	592	0	584	0	0		0.703875	0.497975	0	0.423814	0.0401204	0.0229802	0.00322003	0.00571006	0.00213002	0	0	0	0	0	0	0	0	1	0	1	1	1	0	0.0247502
chr1:150876270-150976269	chr1	150876270	150976269	99999	8.77e-05	177	9	580	579	0.998276	0.829729	0	580	0	579	0	0		0.829729	0.363894	0	0.191772	0.0654307	0.0552206	0.0427804	0.00230002	0.00640006	0	0	0	0	0	0	0	0	0	0	1	0	1	1	0
chr1:150976270-151076269	chr1	150976270	151076269	99999	0.000118404	174	13	631	620	0.982567	0.780864	77	554	77	543	0.122029	0.124194	0.38587	0.836876	0.424584	0	0.271193	0.0704607	0.0518905	0.0147901	0.00597006	0.0102801	0	0	0	0	0	0	0	0	0	0	1	1	1	1	0.0215902
chr1:151076270-151176269	chr1	151076270	151176269	99999	7.05e-05	218	9	586	563	0.960751	0.776525	0	586	0	563	0	0		0.776525	0.487605	0	0.296723	0.0722307	0.0353004	0.0605106	0.00636006	0.0175502	0	0	0	0	0	0	0	0	0	0	1	0	0	1	0.0175002
chr1:151176270-151276269	chr1	151176270	151276269	99999	0.000110355	232	17	664	638	0.960843	0.793529	0	664	0	638	0	0		0.793529	0.464875	0	0.279313	0.0669007	0.0861409	0.0148301	0.00422004	0.0134701	0	0	0	0	0	0	0	0	0	0	0	0	0	1	0
chr1:151276270-151376269	chr1	151276270	151376269	99999	9.27e-05	148	7	510	500	0.980392	0.819724	0	510	0	500	0	0		0.819724	0.658367	0	0.569246	0.0453205	0.0350203	0	0.00278003	0.00600006	0	0	0	0	0	0	0	0	0	0	1	0	0	0	0
chr1:151376270-151476269	chr1	151376270	151476269	99999	0.000111567	222	16	646	637	0.986068	0.837408	0	646	0	637	0	0		0.837408	0.471955	0	0.330313	0.0613106	0.0510105	0.0194902	0.00384004	0.00602006	0	0	0	0	0	0	0	0	0	0	1	0	0	1	0
chr1:151476270-151576269	chr1	151476270	151576269	99999	8.74e-05	156	12	879	871	0.990899	0.659128	0	879	0	871	0	0		0.659128	0.561896	0	0.356794	0.095921	0.0612406	0.00579006	0.00363004	0.0376704	0	0	0	0	0.00105001	0	0	0	0	0	0	0	0	1	0
chr1:151576270-151676269	chr1	151576270	151676269	99999	8.53e-05	151	13	1009	1001	0.992071	0.769525	0	1009	0	1001	0	0		0.769525	0.409984	0	0.218182	0.096271	0.0624206	0.0229602	0.00274003	0.00747007	0	0	0	0	0	0	0	0	0	0	0	0	0	1	0.277873
chr1:151676270-151776269	chr1	151676270	151776269	99999	8.63e-05	107	10	1083	1070	0.987996	0.675397	78	1005	78	992	0.0720222	0.0728972	0.241612	0.709505	0.496755	0	0.173542	0.168232	0.126061	0.0153902	0.00383004	0.00650007	0	0	0	0.00320003	0	0	0	0	1	0	0	0	0	0	0.237712
chr1:151776270-151876269	chr1	151776270	151876269	99999	2.82e-05	22	1	1610	1597	0.991925	0.720675	191	1419	191	1406	0.118634	0.119599	0.292578	0.778831	0.495555	0	0.109611	0.269213	0.0639606	0.0095801	0.00282003	0.00923009	0	0	0	0	0	0	0.0311403	0	1	0	0	0	0	0	0
chr1:151876270-151976269	chr1	151876270	151976269	99999	3.56e-05	74	5	1897	1873	0.987348	0.582046	726	1171	726	1147	0.38271	0.387613	0.276166	0.775654	0.522275	0	0.0185702	0.425164	0.0384604	0.0187702	0.00760008	0.00903009	0	0	0.00101001	0.00293003	0	0.000740007	0	0	1	1	1	1	1	0	0
chr1:151976270-152076269	chr1	151976270	152076269	99999	9.06e-05	92	13	1560	1546	0.991026	0.674987	320	1240	319	1227	0.205128	0.206339	0.186726	0.801926	0.378074	0	0.0635006	0.259343	0.0132001	0.0308603	0.00178002	0.00731007	0	0	0.00100001	0	0.00108001	0	0	0	1	1	0	0	0	0	0
chr1:152076270-152176269	chr1	152076270	152176269	99999	4.78e-05	69	5	1515	1513	0.99868	0.723235	204	1311	204	1309	0.134653	0.134831	0.0583322	0.826856	0.607586	0	0.110991	0.442394	0.0126501	0.0313103	0.00467005	0.00515005	0	0.000420004	0	0	0	0	0	0	0	0	0	0	0	0	0
chr1:152176270-152276269	chr1	152176270	152276269	99999	2.65e-05	59	3	1918	1916	0.998957	0.509586	904	1014	904	1012	0.471324	0.471816	0.222475	0.766056	0.460695	0	0.0594406	0.376414	0	0.0123601	0.00452005	0.00748008	0	0.000420004	0	0	0.000640006	0	0	0	0	0	0	0	0	1	0
chr1:152276270-152376269	chr1	152276270	152376269	99999	7.45e-05	59	5	1138	1126	0.989455	0.763484	0	1138	0	1126	0	0		0.763484	0.754368	0	0.226482	0.399544	0.107151	0.00679007	0.00337003	0.00928009	0	0	0	0	0.00175002	0	0	0	0	0	0	0	0	1	0
chr1:152376270-152476269	chr1	152376270	152476269	99999	4.94e-05	72	5	1405	1396	0.993594	0.661754	286	1119	286	1110	0.203559	0.204871	0.0769426	0.812435	0.428874	0	0.0441404	0.357984	0.00210002	0.0153002	0.00322003	0.00354003	0	0	0	0.00311003	0	0	0	0	0	0	1	0	0	1	0.0135901
chr1:152476270-152576269	chr1	152476270	152576269	99999	6.26e-05	87	8	1469	1459	0.993193	0.658119	336	1133	336	1123	0.228727	0.230295	0.152595	0.809371	0.536425	0	0.0468705	0.342723	0.105401	0.00817008	0.0107101	0.00544005	0	0	0	0	0.00182002	0	0.0152902	0	0	0	0	0	0	1	0.0668207
chr1:152576270-152676269	chr1	152576270	152676269	99999	9.01e-05	104	16	1708	1707	0.999415	0.753383	144	1564	144	1563	0.0843091	0.0843585	0.147523	0.809201	0.585626	0	0.113691	0.372084	0.0360604	0.0442004	0.00514005	0.00587006	0	0	0	0	0.000600006	0	0.00803008	0	0	0	0	0	0	0	0.0105501
chr1:152676270-152776269	chr1	152676270	152776269	99999	5.62e-05	99	9	1617	1616	0.999382	0.71342	260	1357	260	1356	0.160792	0.160891	0.0631262	0.838107	0.531645	0	0.164172	0.310073	0.0353704	0.0152702	0.00279003	0.00397004	0	0	0	0	0	0	0	0	0	0	0	0	0	0	0
chr1:152776270-152876269	chr1	152776270	152876269	99999	3.8e-05	114	7	1615	1615	1	0.562354	656	959	656	959	0.406192	0.406192	0.171827	0.829493	0.366904	0	0.158082	0.159622	0.0197702	0.0228302	0.00297003	0.00389004	0	0	0	0	0	0	0	0	0	0	0	0	0	0	0
chr1:152876270-152976269	chr1	152876270	152976269	99999	6.77e-05	124	10	1192	1167	0.979027	0.7871	0	1192	0	1167	0	0		0.7871	0.560296	0	0.210772	0.172242	0.151142	0.0112101	0.00211002	0.0128201	0	0	0	0	0	0	0	0	0	0	0	0	0	0	0
chr1:152976270-153076269	chr1	152976270	153076269	99999	5.81e-05	202	16	1363	1359	0.997065	0.809332	202	1161	202	1157	0.148202	0.148639	0.415114	0.878158	0.355144	0	0.126301	0.146781	0.0415104	0.0273203	0.0102101	0.00335003	0	0	0	0	0	0	0	0	0	0	0	0	0	0	0
chr1:153076270-153176269	chr1	153076270	153176269	99999	7.11e-05	145	15	1454	1454	1	0.738837	92	1362	92	1362	0.0632737	0.0632737	0.170036	0.777258	0.499435	0	0.162532	0.252673	0.0309403	0.0406704	0.00348003	0.0095901	0	0	0	0	0	0	0	0	0	0	0	0	0	0	0
chr1:153176270-153276269	chr1	153176270	153276269	99999	4.81e-05	81	8	2053	2049	0.998052	0.489799	873	1180	872	1177	0.425231	0.425573	0.162963	0.731941	0.282503	0	0.0550105	0.207292	0.00347003	0.00811008	0.00555006	0.00204002	0	0	0.00126001	0	0	0	0	0	0	0	0	0	0	1	0.0422204
chr1:153276270-153376269	chr1	153276270	153376269	99999	4.39e-05	66	7	2414	2406	0.996686	0.412699	1416	998	1409	997	0.586578	0.585619	0.115035	0.833369	0.364504	0	0.0715607	0.253183	0.0106201	0.0125801	0.00406004	0.0119201	0	0	0.00108001	0	0	0	0	0	0	0	0	0	0	1	0
chr1:153376270-153476269	chr1	153376270	153476269	99999	4.11e-05	69	6	2115	2023	0.956501	0.586298	789	1326	775	1248	0.37305	0.383094	0.230879	0.807011	0.406674	0	0.0903709	0.278823	0.0132801	0.00727007	0.0105201	0.00584006	0	0	0	0	0.000570006	0	0	0	1	0	1	1	1	0	0.212192
chr1:153476270-153576269	chr1	153476270	153576269	99999	1.2e-05	71	2	2347	2337	0.995739	0.461206	1413	934	1404	933	0.602045	0.60077	0.284561	0.727025	0.380934	0	0.0602706	0.284623	0.0133201	0.0126801	0.00241002	0.00767008	0	0	0	0	0	0	0	0	1	0	1	1	0	0	0.0361104
chr1:153576270-153676269	chr1	153576270	153676269	99999	4.17e-05	53	3	1358	1358	1	0.861363	0	1358	0	1358	0	0		0.861363	0.709737	0	0.152642	0.475385	0.0391804	0.0324503	0.00397004	0.00297003	0	0	0	0	0.00314003	0	0	0	1	0	0	0	0	0	0.0137901
chr1:153676270-153776269	chr1	153676270	153776269	99999	2.21e-05	40	1	1129	1116	0.988485	0.837153	0	1129	0	1116	0	0		0.837153	0.596886	0	0.201192	0.337013	0.0154602	0.0326703	0.00479005	0.00576006	0	0	0	0	0	0	0	0	0	0	0	0	0	0	0
chr1:153776270-153876269	chr1	153776270	153876269	99999	1.5e-05	37	1	1800	1573	0.873889	0.644516	393	1407	334	1239	0.218333	0.212333	0.140792	0.780306	0.705517	0	0.0736707	0.423664	0.182242	0.0195302	0.00134001	0.00507005	0	0	0	0	0	0	0	0	1	1	0	0	0	0	0.290173
chr1:153876270-153976269	chr1	153876270	153976269	99999	5.23e-05	74	6	1550	1506	0.971613	0.696801	234	1316	219	1287	0.150968	0.145418	0.0881888	0.800364	0.664467	0	0.0578606	0.364894	0.212112	0.00628006	0.000770008	0.0102801	0	0	0	0	0.000570006	0	0.0117001	0	1	1	1	0	1	0	0.259313
chr1:153976270-154076269	chr1	153976270	154076269	99999	6.93e-05	61	6	1419	1356	0.955603	0.79739	152	1267	114	1242	0.107118	0.0840708	0.233644	0.849135	0.593486	0	0.0874109	0.445824	0.0253003	0.0143801	0.00503005	0.00922009	0	0	0	0	0	0	0.00657007	0	0	1	0	0	0	0	0.189012
chr1:154076270-154176269	chr1	154076270	154176269	99999	2.73e-05	92	4	1595	1589	0.996238	0.65816	244	1351	244	1345	0.152978	0.153556	0.1043	0.758637	0.512565	0	0.0315903	0.410114	0.0488105	0.0137901	0.00277003	0.00440004	0	0	0	0	0.00109001	0	0	0	0	0	0	0	0	0	0
chr1:154176270-154276269	chr1	154176270	154276269	99999	8.47e-05	62	9	1713	1708	0.997081	0.736592	335	1378	335	1373	0.195563	0.196136	0.395127	0.819907	0.421054	0	0.0223502	0.348703	0.0188402	0.0159602	0.00612006	0.00908009	0	0	0	0	0	0	0	0	0	0	0	0	0	0	0.0183202
chr1:154276270-154376269	chr1	154276270	154376269	99999	7.72e-05	63	9	1851	1850	0.99946	0.575716	771	1080	770	1080	0.416532	0.416216	0.250749	0.807406	0.370004	0	0.0371404	0.298863	0.00373004	0.0143101	0.00804008	0.00792008	0	0	0	0	0	0	0	0	0	0	0	0	0	0	0
chr1:154376270-154476269	chr1	154376270	154476269	99999	6.41e-05	65	7	1681	1658	0.986318	0.657088	378	1303	377	1281	0.224866	0.227382	0.205781	0.789908	0.568446	0	0.133981	0.326053	0.0826608	0.0145901	0.00254003	0.00897009	0	0	0	0	0	0	0	0	0	1	0	0	0	0	0
chr1:154476270-154576269	chr1	154476270	154576269	99999	4.01e-05	97	7	1799	1759	0.977765	0.696267	353	1446	346	1413	0.19622	0.196703	0.262688	0.802437	0.444604	0	0.0400504	0.329083	0.0147801	0.0377204	0.00178002	0.00513005	0	0	0	0	0	0	0.0161202	0	0	1	0	0	0	1	0.0111101
chr1:154576270-154676269	chr1	154576270	154676269	99999	6.04e-05	106	11	1719	1708	0.993601	0.556799	625	1094	625	1083	0.363583	0.365925	0.18641	0.770551	0.360204	0	0.0658707	0.228072	0.0411804	0.0169002	0.00438004	0.00384004	0	0	0	0	0	0	0	0	0	1	0	0	0	1	0
chr1:154676270-154776269	chr1	154676270	154776269	99999	7.49e-05	96	12	1668	1668	1	0.650593	468	1200	468	1200	0.280576	0.280576	0.166739	0.839296	0.367814	0	0.0915609	0.232222	0.0174102	0.0142201	0.00203002	0.00830008	0	0	0.00106001	0	0.00103001	0	0	0	0	0	0	0	0	1	0
chr1:154776270-154876269	chr1	154776270	154876269	99999	2.95e-05	147	7	1613	1541	0.955363	0.577582	431	1182	431	1110	0.267204	0.279689	0.188138	0.728799	0.474365	0	0.0910109	0.293063	0.0514605	0.00894009	0.00418004	0.00416004	0	0	0	0	0	0	0.0217602	0	0	0	0	0	0	1	0
chr1:154876270-154976269	chr1	154876270	154976269	99999	6.1e-05	132	16	1986	1981	0.997482	0.539055	862	1124	862	1119	0.434038	0.435134	0.224746	0.781177	0.287423	0	0.0532405	0.210832	0.00351003	0.00168002	0.0099901	0.00753007	0	0	0.000690007	0	0	0	0	0	0	0	0	0	0	1	0
chr1:154976270-155076269	chr1	154976270	155076269	99999	8.59e-05	135	19	1639	1632	0.995729	0.604732	559	1080	559	1073	0.341062	0.342525	0.186534	0.822601	0.442814	0	0.111481	0.267303	0.0374404	0.0173302	0.00596006	0.00335003	0	0	0	0	0	0	0	0	0	0	0	0	0	0	0.0176902
chr1:155076270-155176269	chr1	155076270	155176269	99999	6.55e-05	115	16	2125	2125	1	0.535645	1064	1061	1064	1061	0.500706	0.500706	0.213411	0.85879	0.269583	0	0.0693707	0.127201	0.00657007	0.0360304	0.00794008	0.0224702	0	0	0	0	0	0	0	0	0	0	0	0	0	1	0
chr1:155176270-155276269	chr1	155176270	155276269	99999	0.000102394	138	13	920	907	0.98587	0.871943	0	920	0	907	0	0		0.871943	0.363854	0	0.168012	0.156132	0.00932009	0.0182402	0.000210002	0.00875009	0	0	0	0.00319003	0	0	0	0	0	0	0	0	0	0	0
chr1:155276270-155376269	chr1	155276270	155376269	99999	5.75e-05	184	14	1324	1318	0.995468	0.622791	341	983	341	977	0.257553	0.258725	0.0553699	0.820837	0.403624	0	0.180392	0.161952	0.0107401	0.0400804	0.00478005	0.00683007	0	0	0	0	0	0	0	0	0	0	0	0	0	0	0.0298303
chr1:155376270-155476269	chr1	155376270	155476269	99999	4.95e-05	179	8	903	898	0.994463	0.692024	128	775	125	773	0.14175	0.139198	0.120327	0.784472	0.435014	0	0.189402	0.095141	0.125701	0.0174302	0.00176002	0.00483005	0	0.000750008	0	0	0	0	0	0	0	0	1	1	0	0	0
chr1:155476270-155576269	chr1	155476270	155576269	99999	4.24e-05	190	5	620	609	0.982258	0.721111	0	620	0	609	0	0		0.721111	0.687467	0	0.392994	0.0353104	0.235222	0.0143801	0.00457005	0.00524005	0	0	0	0	0	0	0	0	0	1	0	0	0	0	0
chr1:155576270-155676269	chr1	155576270	155676269	99999	0.000125926	200	17	675	665	0.985185	0.823925	0	675	0	665	0	0		0.823925	0.619296	0	0.295563	0.0521905	0.256773	0.00571006	0.00448005	0.00458005	0	0	0	0	0	0	0	0	0	1	0	0	0	0	0.167902
chr1:155676270-155776269	chr1	155676270	155776269	99999	0.000158284	181	21	733	731	0.997271	0.668338	0	733	0	731	0	0		0.668338	0.597566	0	0.172782	0.0803308	0.325933	0.0165502	0.000760008	0.00121001	0	0	0	0	0	0	0	0	0	0	0	0	0	0	0.301223
chr1:155776270-155876269	chr1	155776270	155876269	99999	7.1e-05	201	9	631	622	0.985737	0.7848	0	631	0	622	0	0		0.7848	0.503265	0	0.317303	0.0860209	0.0563006	0.0329103	0.00307003	0.00787008	0	0	0	0	0	0	0	0	0	0	0	0	0	1	0.184192
chr1:155876270-155976269	chr1	155876270	155976269	99999	5.54e-05	124	4	582	570	0.979381	0.804066	0	582	0	570	0	0		0.804066	0.575526	0	0.384204	0.0685707	0.0729707	0.0400304	0.00376004	0.00599006	0	0	0	0	0	0	0	0	0	0	0	0	0	0	0.0631606
chr1:155976270-156076269	chr1	155976270	156076269	99999	0.000132117	202	17	637	634	0.99529	0.77229	0	637	0	634	0	0		0.77229	0.536155	0	0.313253	0.113291	0.0896409	0.0110601	0.00415004	0.00476005	0	0	0	0	0	0	0	0	0	0	0	0	0	0	0
chr1:156076270-156176269	chr1	156076270	156176269	99999	0.000103139	182	11	586	583	0.994881	0.726791	0	586	0	583	0	0		0.726791	0.568806	0	0.335093	0.0746707	0.138511	0.0114801	0.00487005	0.00418004	0	0	0	0	0	0	0	0	0	0	0	0	0	0	0
chr1:156176270-156276269	chr1	156176270	156276269	99999	7.33e-05	208	16	1049	1035	0.986654	0.692293	206	843	206	829	0.196378	0.199034	0.191659	0.816697	0.369294	0	0.0735207	0.181942	0.0769008	0.0231002	0.00670007	0.00774008	0	0	0	0	0	0	0	0	0	0	0	0	0	0	0
chr1:156276270-156376269	chr1	156276270	156376269	99999	0.000104238	199	24	1157	1145	0.989628	0.773792	108	1049	108	1037	0.0933449	0.0943231	0.272651	0.825985	0.353944	0	0.127931	0.158082	0.0415804	0.0130901	0.00694007	0.00633006	0	0	0	0	0	0	0	0	0	0	0	0	0	0	0
chr1:156376270-156476269	chr1	156376270	156476269	99999	8.55e-05	122	9	863	841	0.974508	0.552348	242	621	242	599	0.280417	0.287753	0.1524	0.713929	0.657237	0	0.357944	0.0826208	0.185842	0.0281003	0.00176002	0.00103001	0	0	0	0	0	0	0	0	0	0	0	1	0	0	0.0165402
chr1:156476270-156576269	chr1	156476270	156576269	99999	0.000146929	82	8	664	637	0.959337	0.733215	0	664	0	637	0	0		0.733215	0.703797	0	0.511725	0.0644306	0.0644306	0.0569406	0.00224002	0.00403004	0	0	0	0	0	0	0	0	0	0	0	1	0	1	0
chr1:156576270-156676269	chr1	156576270	156676269	99999	5.82e-05	144	5	597	593	0.9933	0.726157	0	597	0	593	0	0		0.726157	0.569196	0	0.368044	0.0523405	0.120131	0.0216002	0.00479005	0.00256003	0	0	0	0	0	0	0	0	0	0	0	0	0	0	0
chr1:156676270-156776269	chr1	156676270	156776269	99999	0.000194036	192	19	510	508	0.996078	0.774835	0	510	0	508	0	0		0.774835	0.536475	0	0.380404	0.0539005	0.0735107	0.0142101	0.0096601	0.00483005	0	0	0	0	0	0	0	0	0	0	0	0	0	1	0.0114501
chr1:156776270-156876269	chr1	156776270	156876269	99999	6.49e-05	122	4	505	492	0.974257	0.802088	0	505	0	492	0	0		0.802088	0.487885	0	0.309803	0.0697407	0.0568906	0.0358804	0.00186002	0.0126501	0	0	0	0	0.00106001	0	0	0	0	0	0	0	1	1	0
chr1:156876270-156976269	chr1	156876270	156976269	99999	0.00010904	238	15	578	555	0.960208	0.743681	0	578	0	555	0	0		0.743681	0.323533	0	0.151212	0.0667407	0.0682707	0.0204302	0.00795008	0.00893009	0	0	0	0	0	0	0	0	0	0	0	0	0	1	0
chr1:156976270-157076269	chr1	156976270	157076269	99999	0.000146045	216	20	634	616	0.971609	0.697193	0	634	0	616	0	0		0.697193	0.518895	0	0.347163	0.0873609	0.0676507	0.0097301	0.00141001	0.00558006	0	0	0	0	0	0	0	0	0	0	1	1	0	1	0
chr1:157076270-157176269	chr1	157076270	157176269	99999	0.000141433	201	17	598	575	0.961538	0.758115	0	598	0	575	0	0		0.758115	0.570996	0	0.416244	0.0527605	0.0733107	0.0221102	0.00242002	0.00415004	0	0	0	0	0	0	0	0	0	0	1	1	0	0	0.0136301
chr1:157176270-157276269	chr1	157176270	157276269	99999	0.000132201	158	16	766	741	0.967363	0.721669	0	766	0	741	0	0		0.721669	0.572916	0	0.340243	0.0715607	0.150192	0.00357004	0.00229002	0.00452005	0	0	0	0	0.000540005	0	0	0	0	0	1	1	0	0	0
chr1:157276270-157376269	chr1	157276270	157376269	99999	0.000129905	125	12	739	734	0.993234	0.857126	0	739	0	734	0	0		0.857126	0.456205	0	0.230532	0.0946609	0.097201	0.0238302	0.00349003	0.00649006	0	0	0	0	0	0	0	0	0	0	1	1	0	0	0.0828008
chr1:157376270-157476269	chr1	157376270	157476269	99999	9.36e-05	114	10	937	936	0.998933	0.677906	174	763	174	762	0.185699	0.185897	0.12023	0.805249	0.330123	0	0.156622	0.099491	0.0113101	0.0475405	0.00706007	0.00736007	0	0.000900009	0	0	0	0.000690007	0	0	0	0	1	0	0	0	0
chr1:157476270-157576269	chr1	157476270	157576269	99999	0.000140627	130	10	547	536	0.97989	0.750747	0	547	0	536	0	0		0.750747	0.571376	0	0.383214	0.0710607	0.0393804	0.0685007	0.00427004	0.00495005	0	0	0	0	0	0	0	0	0	0	0	0	0	0	0
chr1:157576270-157676269	chr1	157576270	157676269	99999	0.0002574	111	13	455	451	0.991209	0.731203	0	455	0	451	0	0		0.731203	0.661177	0	0.478795	0.0503005	0.0802608	0.0446304	0.00510005	0.00267003	0	0	0	0	0	0	0	0	0	1	0	0	0	0	0
chr1:157676270-157776269	chr1	157676270	157776269	99999	7.37e-05	166	8	654	636	0.972477	0.660404	0	654	0	636	0	0		0.660404	0.662857	0	0.470375	0.0469505	0.114041	0.0102301	0.00305003	0.00573006	0	0	0	0	0	0	0.0130901	0	0	1	0	0	0	0	0
chr1:157776270-157876269	chr1	157776270	157876269	99999	0.000156128	175	15	549	518	0.943534	0.740398	0	549	0	518	0	0		0.740398	0.541385	0	0.423244	0.0373104	0.0642106	0.00810008	0.00496005	0.00356004	0	0	0	0	0	0	0	0	0	1	0	0	0	0	0
chr1:157876270-157976269	chr1	157876270	157976269	99999	9.38e-05	172	10	620	615	0.991935	0.76322	0	620	0	615	0	0		0.76322	0.547995	0	0.284883	0.0663107	0.134691	0.0478805	0.00654007	0.00797008	0	0	0	0	0	0	0	0	0	1	1	1	0	0	0.0174602
chr1:157976270-158076269	chr1	157976270	158076269	99999	0.000162365	167	25	922	911	0.988069	0.763355	124	798	124	787	0.13449	0.136114	0.111531	0.866057	0.417094	0	0.185932	0.103401	0.0787008	0.0358004	0.00260003	0.0110501	0	0	0	0	0	0	0	0	0	1	0	0	0	0	0.0166802
chr1:158076270-158176269	chr1	158076270	158176269	99999	9.31e-05	169	21	1335	1326	0.993258	0.600097	512	823	503	823	0.383521	0.379336	0.21121	0.837775	0.258793	0	0.0744007	0.106981	0.0187002	0.0466105	0.00370004	0.00840008	0	0	0	0	0	0	0	0	0	1	0	0	0	0	0.0240502
chr1:158176270-158276269	chr1	158176270	158276269	99999	0.000129988	196	24	942	939	0.996815	0.67756	213	729	213	726	0.226115	0.226837	0.120455	0.841008	0.379644	0	0.141491	0.111541	0.100661	0.0166102	0.00258003	0.00676007	0	0	0	0	0	0	0	0	0	1	0	0	0	0	0.0167902
chr1:158276270-158376269	chr1	158276270	158376269	99999	8.39e-05	113	13	1372	1372	1	0.64421	402	970	402	970	0.293003	0.293003	0.127444	0.858375	0.285693	0	0.109841	0.133951	0.00700007	0.0191902	0.00457005	0.0117201	0	0	0	0	0.000430004	0	0	0	0	0	0	0	0	0	0
chr1:158376270-158476269	chr1	158376270	158476269	99999	7.57e-05	175	15	1133	1132	0.999117	0.772053	117	1016	117	1015	0.103266	0.103357	0.180488	0.840243	0.322023	0	0.0794808	0.176982	0.0212802	0.0238102	0.00566006	0.0143201	0	0.000510005	0	0	0	0	0	0	0	0	0	0	0	1	0
chr1:158476270-158576269	chr1	158476270	158576269	99999	8.31e-05	108	10	1114	1110	0.996409	0.702622	111	1003	111	999	0.0996409	0.1	0.0674267	0.7732	0.466495	0	0.173832	0.226652	0.0375704	0.0219102	0.00367004	0.00176002	0	0	0.00110001	0	0	0	0	0	0	0	0	0	0	0	0.0221702
chr1:158576270-158676269	chr1	158576270	158676269	99999	6.71e-05	163	13	1189	1188	0.999159	0.662577	381	808	381	807	0.320437	0.320707	0.303934	0.8319	0.373434	0	0.185412	0.120421	0.0428204	0.0110601	0.00654007	0.00539005	0	0	0	0	0.00145002	0.000370004	0	0	0	0	0	0	0	0	0
chr1:158676270-158776269	chr1	158676270	158776269	99999	9.5e-05	155	9	611	607	0.993453	0.823902	0	611	0	607	0	0		0.823902	0.689097	0	0.501185	0.097121	0.0451005	0.0213802	0.00217002	0.00347003	0	0	0	0	0	0	0.0186702	0	0	0	0	0	0	0	0
chr1:158776270-158876269	chr1	158776270	158876269	99999	0.000151837	178	18	666	666	1	0.79446	0	666	0	666	0	0		0.79446	0.520285	0	0.282603	0.120341	0.0488105	0.0589506	0.00203002	0.00755008	0	0	0	0	0	0	0	0	0	0	0	0	0	0	0
chr1:158876270-158976269	chr1	158876270	158976269	99999	4.53e-05	81	3	818	809	0.988998	0.772873	0	818	0	809	0	0		0.772873	0.607616	0	0.171392	0.0800008	0.317593	0.0297803	0.00466005	0.00427004	0	0	0	0	0	0	0	0	0	0	0	0	0	0	0.0145701
chr1:158976270-159076269	chr1	158976270	159076269	99999	7.18e-05	131	8	850	836	0.983529	0.780494	70	780	70	766	0.0823529	0.0837321	0.24103	0.829792	0.491915	0	0.186642	0.135021	0.134851	0.0242002	0.00303003	0.00817008	0	0	0	0	0	0	0	0	0	0	0	0	0	0	0
chr1:159076270-159176269	chr1	159076270	159176269	99999	9.47e-05	137	12	925	923	0.997838	0.752785	0	925	0	923	0	0		0.752785	0.672167	0	0.250413	0.187152	0.195152	0.00447004	0.00442004	0.00678007	0	0	0	0	0	0.000670007	0.0231102	0	0	0	0	0	0	0	0.0167102
chr1:159176270-159276269	chr1	159176270	159276269	99999	8.92e-05	101	15	1665	1656	0.994595	0.636605	233	1432	233	1423	0.13994	0.1407	0.154202	0.715593	0.632406	0	0.099371	0.383474	0.103151	0.0189702	0.00332003	0.00854008	0	0	0	0	0.000550006	0	0.0152102	0	0	0	1	0	0	1	0
chr1:159276270-159376269	chr1	159276270	159376269	99999	3.59e-05	93	5	1496	1496	1	0.587505	487	1009	487	1009	0.325535	0.325535	0.181117	0.78365	0.376244	0	0.0644806	0.268613	0.0147301	0.0177902	0.00194002	0.00869009	0	0	0	0	0	0	0	0	0	0	0	0	0	0	0
chr1:159376270-159476269	chr1	159376270	159476269	99999	5.37e-05	113	11	1814	1813	0.999449	0.545624	568	1246	568	1245	0.31312	0.313293	0.243444	0.683487	0.371894	0	0.0608406	0.285533	0.00657007	0.00499005	0.00388004	0.0104001	0	0	0	0	0	0	0	0	0	0	0	0	0	0	0
chr1:159476270-159576269	chr1	159476270	159576269	99999	5.57e-05	135	10	1330	1309	0.984211	0.675747	231	1099	231	1078	0.173684	0.176471	0.231773	0.770884	0.607806	0	0.111341	0.301733	0.148521	0.0213502	0.00325003	0.00573006	0	0	0	0	0	0	0.0159502	0	0	0	0	0	0	0	0
chr1:159576270-159676269	chr1	159576270	159676269	99999	3.05e-05	108	5	1517	1482	0.976928	0.514246	372	1145	372	1110	0.245221	0.251012	0.15668	0.634078	0.612146	0	0.0918109	0.275533	0.178532	0.0266903	0.00206002	0.0110001	0	0	0.00133001	0	0.00107001	0.00354003	0.0205802	0	0	0	1	0	0	0	0
chr1:159676270-159776269	chr1	159676270	159776269	99999	1.75e-05	210	13	3547	1146	0.32309	0.368033	3055	492	678	468	0.861291	0.591623	0.11165	0.739459	0.442424	0	0.0772408	0.0528005	0.257223	0.00764008	0.0132301	0.0125001	0	0	0	0	0	0.0217902	0	0	0	0	1	1	0	0	0.557666
chr1:159776270-159876269	chr1	159776270	159876269	99999	3.9e-05	148	7	1214	974	0.802306	0.483554	311	903	282	692	0.256178	0.289528	0.139265	0.623856	0.416994	0	0.117501	0.124471	0.128511	0.0164002	0.00592006	0.00512005	0	0	0	0	0	0.00445004	0.0146201	0	0	0	1	1	1	0	0.99994
chr1:159876270-159976269	chr1	159876270	159976269	99999	7.35e-05	218	16	998	834	0.835671	0.605677	204	794	204	630	0.204409	0.244604	0.101373	0.768976	0.493685	0	0.250303	0.152362	0.0577406	0.0189902	0.00489005	0.00525005	0	0	0.00101001	0.00314003	0	0	0	0	0	0	1	1	1	0	0.372484
chr1:159976270-160076269	chr1	159976270	160076269	99999	0.000107766	155	15	898	887	0.987751	0.665048	109	789	109	778	0.121381	0.122886	0.137201	0.739001	0.554106	0	0.295003	0.149972	0.0627906	0.0308703	0.00823008	0.00675007	0	0	0	0	0.000490005	0	0	0	1	0	0	0	0	0	0
chr1:160076270-160176269	chr1	160076270	160176269	99999	0.000167846	134	13	578	576	0.99654	0.785022	0	578	0	576	0	0		0.785022	0.410704	0	0.192432	0.105111	0.0426404	0.0654907	0.00213002	0.00319003	0	0	0	0	0	0	0	0	1	1	0	0	0	0	0
chr1:160176270-160276269	chr1	160176270	160276269	99999	0.000147903	226	36	1077	1073	0.996286	0.706648	250	827	250	823	0.232126	0.232992	0.290568	0.833039	0.321883	0	0.113981	0.104561	0.0499805	0.0468105	0.00405004	0.00250002	0	0	0	0	0	0	0	0	1	1	0	0	0	1	0
chr1:160276270-160376269	chr1	160276270	160376269	99999	5.54e-05	200	9	813	796	0.97909	0.679156	160	653	160	636	0.196802	0.201005	0.0623583	0.834326	0.474455	0	0.265353	0.133701	0.0540705	0.0126501	0.00280003	0.00588006	0	0	0	0	0	0	0	0	1	1	0	0	0	0	0
chr1:160376270-160476269	chr1	160376270	160476269	99999	0.000119686	224	20	746	743	0.995979	0.841369	0	746	0	743	0	0		0.841369	0.351034	0	0.177532	0.101091	0.0275603	0.0344603	0.00525005	0.00529005	0	0	0	0	0	0	0	0	1	1	0	0	0	0	0
chr1:160476270-160576269	chr1	160476270	160576269	99999	7.8e-05	208	11	678	663	0.977876	0.847077	0	678	0	663	0	0		0.847077	0.363764	0	0.162392	0.105111	0.0634806	0.0199402	0.00478005	0.00740007	0	0.000800008	0	0	0	0	0	0	1	1	1	1	0	0	0
chr1:160576270-160676269	chr1	160576270	160676269	99999	6.09e-05	207	14	1111	1103	0.992799	0.719254	95	1016	95	1008	0.0855086	0.0861287	0.313582	0.757487	0.399214	0	0.175452	0.137481	0.0679207	0.0104001	0.00371004	0.00425004	0	0	0	0	0	0	0	0	1	1	0	0	0	1	0
chr1:160676270-160776269	chr1	160676270	160776269	99999	6.3e-05	126	9	1134	1101	0.970899	0.674496	110	1024	110	991	0.0970018	0.0999092	0.148199	0.732915	0.616356	0	0.233952	0.254873	0.0383004	0.0504105	0.00722007	0.00558006	0	0	0	0	0	0	0.0260203	0	1	1	0	0	0	0	0
chr1:160776270-160876269	chr1	160776270	160876269	99999	7.05e-05	128	9	997	994	0.996991	0.666866	172	825	172	822	0.172518	0.173038	0.0759421	0.790515	0.434324	0	0.105061	0.252183	0.0440304	0.0199202	0.00658007	0.00689007	0	0	0	0	0	0	0	0	0	1	1	0	0	0	0
chr1:160876270-160976269	chr1	160876270	160976269	99999	0.000157139	188	20	677	666	0.983752	0.853847	0	677	0	666	0	0		0.853847	0.382864	0	0.170652	0.146801	0.0221402	0.0202002	0.00708007	0.0159902	0	0	0	0	0	0	0	0	0	1	0	0	0	0	0
chr1:160976270-161076269	chr1	160976270	161076269	99999	0.00012193	126	11	716	679	0.948324	0.725377	144	572	119	560	0.201117	0.175258	0.170413	0.843307	0.408434	0	0.232392	0.0765508	0.0634606	0.0156402	0.0103601	0.00709007	0	0	0	0.00294003	0	0	0	0	0	0	0	0	0	0	0.384554
chr1:161076270-161176269	chr1	161076270	161176269	99999	0.000132626	260	23	667	658	0.986507	0.810909	0	667	0	658	0	0		0.810909	0.466075	0	0.233252	0.0941109	0.099331	0.0300603	0.00298003	0.00634006	0	0	0	0	0	0	0	0	0	0	0	0	0	0	0
chr1:161176270-161276269	chr1	161176270	161276269	99999	0.000138941	166	14	607	587	0.967051	0.737956	0	607	0	587	0	0		0.737956	0.487695	0	0.269273	0.103141	0.0875309	0.0148201	0.00392004	0.00901009	0	0	0	0	0	0	0	0	0	0	0	0	0	0	0
chr1:161276270-161376269	chr1	161276270	161376269	99999	3.53e-05	162	3	524	517	0.986641	0.759437	0	524	0	517	0	0		0.759437	0.574136	0	0.297843	0.0657107	0.138541	0.0506305	0.00484005	0.0161902	0	0	0	0	0	0.000380004	0	0	0	0	0	0	0	0	0
chr1:161376270-161476269	chr1	161376270	161476269	99999	0.000119282	207	16	648	646	0.996914	0.762724	0	648	0	646	0	0		0.762724	0.426084	0	0.121311	0.115451	0.150172	0.0234802	0.00717007	0.00709007	0.00180002	0	0	0	0	0	0	0	0	0	0	0	0	0	0
chr1:161476270-161576269	chr1	161476270	161576269	99999	7.93e-05	220	10	573	557	0.972077	0.70683	94	479	94	463	0.164049	0.168761	0.127678	0.824412	0.555846	0	0.278133	0.0909809	0.137931	0.0396904	0.00490005	0.00427004	0	0	0	0	0	0	0	0	0	0	0	0	0	1	0
chr1:161576270-161676269	chr1	161576270	161676269	99999	0.000111817	240	19	708	703	0.992938	0.662616	46	662	46	657	0.0649718	0.0654339	0.233359	0.69267	0.389544	0	0.185382	0.103651	0.0391404	0.0451105	0.00444004	0.0118201	0	0	0	0	0	0	0	0	0	0	0	0	0	1	0
chr1:161676270-161776269	chr1	161676270	161776269	99999	9.6e-05	254	15	615	612	0.995122	0.67818	0	615	0	612	0	0		0.67818	0.484595	0	0.282133	0.0614506	0.095461	0.0144501	0.00471005	0.00638006	0	0.00173002	0	0	0.000360004	0	0.0180102	0	0	0	0	0	0	0	0
chr1:161776270-161876269	chr1	161776270	161876269	99999	0.000133547	128	10	585	577	0.986325	0.739714	0	585	0	577	0	0		0.739714	0.607406	0	0.337543	0.0823708	0.116391	0.0471405	0.00545005	0.00864009	0	0	0	0	0	0	0.0098701	0	0	0	0	0	0	0	0
chr1:161876270-161976269	chr1	161876270	161976269	99999	0.00014179	149	12	568	538	0.947183	0.810942	0	568	0	538	0	0		0.810942	0.525805	0	0.337193	0.0788208	0.0618506	0.0289803	0.00830008	0.0106601	0	0	0	0	0	0	0	0	0	0	0	0	0	0	0
chr1:161976270-162076269	chr1	161976270	162076269	99999	4.18e-05	156	3	460	444	0.965217	0.838421	0	460	0	444	0	0		0.838421	0.466605	0	0.324393	0.0451905	0.0521605	0.0271703	0.00748008	0.00849008	0	0	0	0	0	0	0	0.00254003	0	0	0	0	0	0	0
chr1:162076270-162176269	chr1	162076270	162176269	99999	0.000182685	167	18	590	577	0.977966	0.750921	0	590	0	577	0	0		0.750921	0.539365	0	0.330193	0.0648206	0.0712307	0.0655807	0.00343003	0.00207002	0	0	0	0	0.00204002	0	0	0	0	0	0	0	0	0	0
chr1:162176270-162276269	chr1	162176270	162276269	99999	7.55e-05	134	5	494	486	0.983806	0.793344	0	494	0	486	0	0		0.793344	0.656697	0	0.492285	0.0479305	0.0898209	0.0190602	0.00421004	0.00339003	0	0	0	0	0	0	0	0	0	0	0	0	0	0	0
chr1:162276270-162376269	chr1	162276270	162376269	99999	9.51e-05	149	7	494	480	0.97166	0.763691	0	494	0	480	0	0		0.763691	0.598666	0	0.431474	0.0497005	0.0814908	0.0251503	0.00447004	0.00599006	0	0	0	0	0.000390004	0	0	0	0	0	0	0	0	0	0
chr1:162376270-162476269	chr1	162376270	162476269	99999	0.000131944	212	16	572	563	0.984266	0.826087	0	572	0	563	0	0		0.826087	0.617926	0	0.408894	0.0591106	0.121291	0.0166802	0.00351003	0.00844008	0	0	0	0	0	0	0	0	0	0	0	0	0	0	0
chr1:162476270-162576269	chr1	162476270	162576269	99999	0.000167937	158	16	603	596	0.988391	0.71625	93	510	93	503	0.154229	0.15604	0.134126	0.823879	0.465055	0	0.276003	0.0651907	0.0814108	0.0266903	0.00768008	0.00812008	0	0	0	0	0	0	0	0	0	0	0	0	0	0	0
chr1:162576270-162676269	chr1	162576270	162676269	99999	0.000118835	210	14	561	545	0.97148	0.788032	0	561	0	545	0	0		0.788032	0.591576	0	0.369444	0.116001	0.0783708	0.0171002	0.00340003	0.00615006	0	0	0	0	0.00111001	0	0	0	0	0	1	0	0	0	0.0155802
chr1:162676270-162776269	chr1	162676270	162776269	99999	0.000193717	156	22	728	698	0.958791	0.843195	0	728	0	698	0	0		0.843195	0.582056	0	0.208802	0.169432	0.141391	0.0479105	0.00213002	0.0119201	0	0	0	0	0.000470005	0	0	0	0	0	0	0	0	0	0
chr1:162776270-162876269	chr1	162776270	162876269	99999	6.72e-05	152	11	1077	1063	0.987001	0.712495	104	973	104	959	0.0965645	0.0978363	0.170723	0.771248	0.295703	0	0.0541605	0.167922	0.0471705	0.0120001	0.00796008	0.00490005	0	0	0	0	0.00102001	0.000570006	0	0	0	0	0	0	0	0	0
chr1:162876270-162976269	chr1	162876270	162976269	99999	8.39e-05	183	14	912	902	0.989035	0.856462	0	912	0	902	0	0		0.856462	0.186622	0	0.0336203	0.116901	0.00631006	0.0129401	0.00599006	0.00817008	0	0	0	0.00269003	0	0	0	0	0	0	0	0	0	0	0
chr1:162976270-163076269	chr1	162976270	163076269	99999	6.75e-05	151	9	883	877	0.993205	0.815516	0	883	0	877	0	0		0.815516	0.172782	0	0.0386204	0.0899809	0.0144601	0.0162402	0.00543005	0.00805008	0	0	0	0	0	0	0	0	0	0	0	0	0	0	0
chr1:163076270-163176269	chr1	163076270	163176269	99999	0.000132361	178	18	764	763	0.998691	0.830289	0	764	0	763	0	0		0.830289	0.344823	0	0.113811	0.118701	0.0776308	0.0156502	0.00632006	0.00884009	0.00111001	0.000400004	0.00101001	0	0	0	0	0.00171002	0	0	0	0	0	0	0.0233902
chr1:163176270-163276269	chr1	163176270	163276269	99999	0.000163443	143	14	599	583	0.973289	0.773531	0	599	0	583	0	0		0.773531	0.569896	0	0.325853	0.0936009	0.100671	0.0412204	0.00313003	0.00466005	0	0	0	0	0.000760008	0	0	0	0	0	0	0	0	0	0
chr1:163276270-163376269	chr1	163276270	163376269	99999	0.000106541	163	12	691	683	0.988423	0.728635	62	629	62	621	0.089725	0.090776	0.325189	0.768915	0.506845	0	0.254563	0.0669407	0.106361	0.0642806	0.00269003	0.0115401	0	0	0	0	0.000470005	0	0	0	0	0	0	0	0	0	0
chr1:163376270-163476269	chr1	163376270	163476269	99999	0.000124439	209	20	769	769	1	0.685908	127	642	127	642	0.16515	0.16515	0.136831	0.794526	0.381124	0	0.134171	0.0924509	0.0866509	0.0556006	0.00493005	0.00732007	0	0	0	0	0	0	0	0	0	0	0	0	0	0	0
chr1:163476270-163576269	chr1	163476270	163576269	99999	6.58e-05	212	10	717	711	0.991632	0.834518	0	717	0	711	0	0		0.834518	0.325553	0	0.150192	0.100641	0.0441604	0.0186902	0.00501005	0.00686007	0	0	0	0	0	0	0	0	0	0	0	0	0	0	0
chr1:163576270-163676269	chr1	163576270	163676269	99999	7.48e-05	138	12	1163	1161	0.99828	0.525848	365	798	365	796	0.313844	0.314384	0.044652	0.746497	0.274193	0	0.0918909	0.105111	0.0429404	0.0205802	0.00548006	0.00825008	0	0	0	0	0	0	0	0	0	0	0	0	0	0	0
chr1:163676270-163776269	chr1	163676270	163776269	99999	9.82e-05	204	15	749	742	0.990654	0.749	0	749	0	742	0	0		0.749	0.406944	0	0.181232	0.126181	0.0537305	0.0300603	0.00666007	0.00940009	0	0	0	0	0	0	0	0	0	0	1	0	1	0	0
chr1:163776270-163876269	chr1	163776270	163876269	99999	8.82e-05	234	19	921	918	0.996743	0.576067	230	691	230	688	0.249729	0.250545	0.0875914	0.739365	0.430494	0	0.179562	0.156082	0.0407404	0.0318603	0.00663007	0.0148801	0	0	0	0	0	0.000740007	0	0	0	0	1	1	0	1	0
chr1:163876270-163976269	chr1	163876270	163976269	99999	0.000114903	216	24	967	962	0.994829	0.73811	116	851	116	846	0.119959	0.120582	0.101728	0.825368	0.541245	0	0.202262	0.238232	0.0532005	0.0355804	0.00540005	0.00429004	0.00102001	0	0.00101001	0	0	0.000730007	0	0	0	0	0	0	0	0	0
chr1:163976270-164076269	chr1	163976270	164076269	99999	7.41e-05	84	7	1125	1106	0.983111	0.621755	279	846	279	827	0.248	0.25226	0.069416	0.808094	0.607686	0	0.251693	0.271113	0.0443104	0.0270703	0.00459005	0.00891009	0	0	0	0	0	0	0	0	0	0	0	0	0	0	0
chr1:164076270-164176269	chr1	164076270	164176269	99999	5.62e-05	207	12	1031	1029	0.99806	0.824342	9	1022	9	1020	0.00872939	0.00874636	0.896418	0.823706	0.408784	0	0.125531	0.184042	0.0478105	0.0443804	0.000640006	0.00639006	0	0	0	0	0	0	0	0	0	0	0	0	0	0	0
chr1:164176270-164276269	chr1	164176270	164276269	99999	7.63e-05	146	7	628	597	0.950637	0.785265	57	571	57	540	0.0907643	0.0954774	0.251024	0.841657	0.597536	0	0.378084	0.099011	0.0550206	0.0516805	0.00738007	0.00643006	0	0	0	0	0	0	0	0	0	0	1	0	0	0	0
chr1:164276270-164376269	chr1	164276270	164376269	99999	0.000129636	157	15	736	729	0.990489	0.854262	0	736	0	729	0	0		0.854262	0.369734	0	0.213972	0.101481	0.0134101	0.0267503	0.00230002	0.0110501	0	0.00107001	0	0	0	0	0	0	0	1	0	0	0	0	0
chr1:164376270-164476269	chr1	164376270	164476269	99999	9.8e-05	140	11	802	794	0.990025	0.56099	254	548	254	540	0.316708	0.319899	0.0262084	0.812535	0.530725	0	0.385674	0.0791008	0.0495505	0.00719007	0.00227002	0.00694007	0	0	0	0	0	0	0	0	0	1	1	0	1	0	0
chr1:164476270-164576269	chr1	164476270	164576269	99999	6.66e-05	131	6	688	620	0.901163	0.770493	0	688	0	620	0	0		0.770493	0.647486	0	0.462135	0.0839308	0.0741807	0.0230402	0.000440004	0.00334003	0	0	0	0	0	0.000720007	0	0	0	1	0	0	0	0	0
chr1:164576270-164676269	chr1	164576270	164676269	99999	0.000159071	127	14	693	691	0.997114	0.726711	0	693	0	691	0	0		0.726711	0.585486	0	0.390354	0.122371	0.0523505	0.0106801	0.00685007	0.00288003	0	0	0	0	0	0	0	0	0	0	0	0	0	0	0
chr1:164676270-164776269	chr1	164676270	164776269	99999	0.00011698	163	9	472	458	0.970339	0.735528	0	472	0	458	0	0		0.735528	0.634566	0	0.326993	0.0678607	0.203642	0.0179602	0.00467005	0.0140701	0	0	0	0	0	0	0	0	0	0	0	0	0	0	0
chr1:164776270-164876269	chr1	164776270	164876269	99999	0.000153927	211	19	585	585	1	0.776415	0	585	0	585	0	0		0.776415	0.526455	0	0.265673	0.0476505	0.172842	0.0288703	0.00316003	0.00826008	0	0	0	0	0	0	0	0	0	0	1	0	0	0	0
chr1:164876270-164976269	chr1	164876270	164976269	99999	0.000157882	179	13	460	456	0.991304	0.774472	0	460	0	456	0	0		0.774472	0.646196	0	0.380334	0.0574306	0.183982	0.0096401	0.00519005	0.00920009	0	0.000630006	0	0	0	0	0	0	0	0	0	0	0	0	0
chr1:164976270-165076269	chr1	164976270	165076269	99999	0.000108681	168	13	712	705	0.990169	0.566639	162	550	162	543	0.227528	0.229787	0.0306622	0.726543	0.636206	0	0.378304	0.0793908	0.146551	0.0203902	0.00595006	0.00564006	0	0	0	0	0	0	0	0	0	0	0	0	0	0	0.0143201
chr1:165076270-165176269	chr1	165076270	165176269	99999	0.000146689	53	8	1029	1029	1	0.589529	403	626	403	626	0.391642	0.391642	0.159679	0.866253	0.288953	0	0.0906309	0.098351	0.0666607	0.0270803	0.00196002	0.00270003	0	0	0.00157002	0	0	0	0	0	0	0	0	0	0	0	0.0175402
chr1:165176270-165276269	chr1	165176270	165276269	99999	9.11e-05	70	5	784	774	0.987245	0.51391	295	489	295	479	0.376276	0.381137	0.0996959	0.769011	0.496045	0	0.295133	0.0945809	0.0332203	0.0496305	0.00520005	0.00481005	0	0.00121001	0	0	0	0	0.0122601	0	0	0	0	0	0	1	0
chr1:165276270-165376269	chr1	165276270	165376269	99999	7.63e-05	223	19	1117	1117	1	0.663204	96	1021	96	1021	0.0859445	0.0859445	0.238523	0.703135	0.402744	0	0.187752	0.126741	0.0586606	0.0113501	0.00326003	0.0139601	0	0	0	0	0.00102001	0	0	0	0	0	0	0	0	1	0
chr1:165376270-165476269	chr1	165376270	165476269	99999	6.89e-05	207	14	981	973	0.991845	0.603713	261	720	261	712	0.266055	0.268243	0.0258808	0.815531	0.457055	0	0.112591	0.151362	0.124801	0.0546805	0.00646007	0.00716007	0	0	0	0	0	0	0	0	0	0	0	0	0	0	0
chr1:165476270-165576269	chr1	165476270	165576269	99999	4.47e-05	88	3	762	762	1	0.849527	0	762	0	762	0	0		0.849527	0.485265	0	0.156342	0.170962	0.101321	0.0501905	0.00476005	0.00185002	0	0	0	0	0	0	0	0	0	0	0	0	0	0	0
chr1:165576270-165676269	chr1	165576270	165676269	99999	0.000114983	119	12	877	872	0.994299	0.80053	80	797	80	792	0.0912201	0.0917431	0.201919	0.860996	0.370074	0	0.183402	0.131281	0.0203302	0.0194102	0.0095501	0.00584006	0	0	0	0	0.000260003	0	0	0	0	0	0	0	0	0	0
chr1:165676270-165776269	chr1	165676270	165776269	99999	8.07e-05	208	23	1371	1367	0.997082	0.70332	177	1194	177	1190	0.129103	0.129481	0.199475	0.778262	0.377044	0	0.107271	0.206002	0.0398704	0.0127801	0.00159002	0.0095301	0	0	0	0	0	0	0	0	0	0	0	0	0	0	0
chr1:165776270-165876269	chr1	165776270	165876269	99999	9.01e-05	142	14	1094	1083	0.989945	0.651076	241	853	241	842	0.220293	0.22253	0.125362	0.801548	0.542375	0	0.172702	0.178652	0.153032	0.0262903	0.00438004	0.00732007	0	0	0	0	0	0	0	0	0	0	1	0	0	0	0
chr1:165876270-165976269	chr1	165876270	165976269	99999	7.12e-05	175	16	1285	1285	1	0.621435	364	921	364	921	0.283268	0.283268	0.1057	0.825265	0.415974	0	0.121941	0.201982	0.0760808	0.00848009	0.00120001	0.00495005	0	0	0	0	0	0.00144001	0	0	0	0	0	0	0	0	0
chr1:165976270-166076269	chr1	165976270	166076269	99999	8.11e-05	166	13	966	963	0.996894	0.78256	82	884	82	881	0.0848861	0.0851506	0.299182	0.827551	0.512015	0	0.216612	0.178902	0.0604706	0.0215702	0.00492005	0.00381004	0	0	0	0	0	0	0.0257303	0	0	0	1	1	0	1	0.0145401
chr1:166076270-166176269	chr1	166076270	166176269	99999	6.96e-05	117	9	1105	1100	0.995475	0.684693	181	924	181	919	0.163801	0.164545	0.0398769	0.811692	0.477545	0	0.155502	0.189962	0.105791	0.0188502	0.00201002	0.00543005	0	0	0	0	0	0	0	0	0	0	0	0	0	1	0
chr1:166176270-166276269	chr1	166176270	166276269	99999	6.87e-05	96	5	758	747	0.985488	0.835774	0	758	0	747	0	0		0.835774	0.575866	0	0.336933	0.162412	0.0251903	0.0325903	0.0113501	0.00574006	0.00165002	0	0	0	0	0	0	0	0	0	0	0	0	0	0.0471905
chr1:166276270-166376269	chr1	166276270	166376269	99999	6.72e-05	121	9	1107	1099	0.992773	0.697377	245	862	239	860	0.221319	0.21747	0.104725	0.862079	0.397754	0	0.164122	0.142651	0.0517705	0.0281603	0.00501005	0.00604006	0	0	0	0	0	0	0	0	0	0	0	0	1	0	0.0113801
chr1:166376270-166476269	chr1	166376270	166476269	99999	4.43e-05	93	5	1213	1198	0.987634	0.582737	266	947	266	932	0.219291	0.222037	0.153922	0.705124	0.559166	0	0.185282	0.234592	0.0721007	0.0369704	0.00645006	0.00829008	0	0	0.000580006	0	0	0	0.0149001	0	0	0	0	0	0	0	0
chr1:166476270-166576269	chr1	166476270	166576269	99999	8.85e-05	131	10	863	849	0.983778	0.835492	0	863	0	849	0	0		0.835492	0.585016	0	0.201772	0.142511	0.191122	0.0323803	0.00480005	0.0116801	0	0	0	0	0.00104001	0	0	0	0	0	1	0	0	0	0
chr1:166576270-166676269	chr1	166576270	166676269	99999	0.000122755	144	14	792	767	0.968434	0.752524	0	792	0	767	0	0		0.752524	0.432364	0	0.218832	0.105131	0.0830408	0.0173302	0.00330003	0.00507005	0	0	0	0	0	0	0	0	0	1	0	0	0	0	0.0282703
chr1:166676270-166776269	chr1	166676270	166776269	99999	0.00012916	165	13	610	600	0.983607	0.809587	0	610	0	600	0	0		0.809587	0.465395	0	0.262173	0.0863209	0.0624106	0.0378104	0.00501005	0.0116701	0	0	0	0	0	0	0	0	0	1	0	0	0	0	0
chr1:166776270-166876269	chr1	166776270	166876269	99999	0.000138115	203	18	642	627	0.976636	0.704689	0	642	0	627	0	0		0.704689	0.380684	0	0.261763	0.0618406	0.0342103	0.0116501	0.00502005	0.00583006	0	0	0	0	0.000430004	0	0	0	0	1	1	1	0	0	0.137271
chr1:166876270-166976269	chr1	166876270	166976269	99999	0.000113636	200	15	660	655	0.992424	0.759056	0	660	0	655	0	0		0.759056	0.392374	0	0.176792	0.095771	0.0660007	0.0459105	0.00438004	0.00357004	0	0	0	0	0	0	0	0	0	1	0	0	0	0	0.0131301
chr1:166976270-167076269	chr1	166976270	167076269	99999	0.000107296	80	6	699	693	0.991416	0.688969	0	699	0	693	0	0		0.688969	0.472365	0	0.263123	0.108651	0.0493705	0.0174402	0.00489005	0.0133901	0	0.00107001	0	0	0	0	0.0140401	0.000680007	0	1	0	0	0	0	0
chr1:167076270-167176269	chr1	167076270	167176269	99999	0.000124676	144	10	557	553	0.992819	0.794434	0	557	0	553	0	0		0.794434	0.531105	0	0.343613	0.095061	0.0508405	0.0319903	0.00273003	0.00715007	0	0	0	0	0	0	0	0	0	1	0	0	0	0	0
chr1:167176270-167276269	chr1	167176270	167276269	99999	6.44e-05	157	6	593	578	0.974705	0.799408	0	593	0	578	0	0		0.799408	0.508505	0	0.293663	0.096321	0.0582206	0.0456005	0.00398004	0.0114701	0	0	0	0	0	0	0	0	0	1	1	1	0	0	0
chr1:167276270-167376269	chr1	167276270	167376269	99999	4.79e-05	185	8	902	902	1	0.627054	232	670	232	670	0.257206	0.257206	0.0413445	0.829867	0.351734	0	0.113711	0.127421	0.0787608	0.0186102	0.00363004	0.00883009	0	0.000770008	0	0	0	0	0	0	0	1	1	0	0	0	0.0142601
chr1:167376270-167476269	chr1	167376270	167476269	99999	0.000110156	187	11	534	518	0.970037	0.829906	0	534	0	518	0	0		0.829906	0.482535	0	0.198162	0.123181	0.0720907	0.0724507	0.00855009	0.00733007	0	0	0	0.000840008	0	0	0	0	0	1	1	0	0	0	0
chr1:167476270-167576269	chr1	167476270	167576269	99999	0.000243588	93	14	618	588	0.951456	0.776361	0	618	0	588	0	0		0.776361	0.659217	0	0.482305	0.0721407	0.0686407	0.0230902	0.00702007	0.00602006	0	0	0	0	0	0	0	0	0	1	1	1	1	0	0
chr1:167576270-167676269	chr1	167576270	167676269	99999	0.000178332	144	17	662	660	0.996979	0.681815	59	603	59	601	0.0891239	0.0893939	0.149752	0.734048	0.578536	0	0.372054	0.0598806	0.104701	0.0182302	0.00564006	0.0180302	0	0	0	0	0	0	0	0	0	0	1	0	0	1	0.0614506
chr1:167676270-167776269	chr1	167676270	167776269	99999	0.00011673	177	15	726	726	1	0.590918	155	571	155	571	0.213499	0.213499	0.0656645	0.7335	0.436204	0	0.263483	0.102221	0.0329003	0.0271603	0.00698007	0.00357004	0	0	0	0	0	0	0	0	0	0	1	0	0	1	0
chr1:167776270-167876269	chr1	167776270	167876269	99999	0.000134444	366	31	630	627	0.995238	0.802344	0	630	0	627	0	0		0.802344	0.386904	0	0.203852	0.118801	0.0119301	0.0451705	0.00199002	0.00516005	0	0	0	0	0	0	0	0	0	0	1	0	0	0	0
chr1:167876270-167976269	chr1	167876270	167976269	99999	9.79e-05	275	20	743	740	0.995962	0.81894	0	743	0	740	0	0		0.81894	0.525895	0	0.227472	0.0900109	0.174132	0.0198402	0.00620006	0.00767008	0	0	0	0	0.000570006	0	0	0	0	0	1	0	0	0	0
chr1:167976270-168076269	chr1	167976270	168076269	99999	0.000102564	200	16	780	770	0.987179	0.771774	79	701	79	691	0.101282	0.102597	0.035459	0.855955	0.518525	0	0.167912	0.163882	0.133131	0.0469505	0.00270003	0.00395004	0	0	0	0	0	0	0	0	0	0	0	0	0	0	0
chr1:168076270-168176269	chr1	168076270	168176269	99999	9.23e-05	205	15	793	793	1	0.688285	129	664	129	664	0.162673	0.162673	0.0278593	0.816591	0.397384	0	0.123101	0.0914909	0.101881	0.0692107	0.00485005	0.00210002	0	0.00229002	0	0.00301003	0	0	0	0	0	0	0	0	0	0	0
chr1:168176270-168276269	chr1	168176270	168276269	99999	0.00013314	180	11	459	453	0.986928	0.82691	0	459	0	453	0	0		0.82691	0.352104	0	0.189902	0.0916809	0.0289603	0.0294303	0.0113001	0.00296003	0	0	0	0.00316003	0	0	0	0	0	0	0	0	0	0	0
chr1:168276270-168376269	chr1	168276270	168376269	99999	6.97e-05	160	7	628	600	0.955414	0.747689	61	567	61	539	0.0971338	0.101667	0.104657	0.820463	0.697997	0	0.531425	0.0350604	0.097841	0.0220802	0.00678007	0.00391004	0	0	0	0	0	0	0	0.000900009	0	0	0	0	0	0	0
chr1:168376270-168476269	chr1	168376270	168476269	99999	0.000105854	201	12	564	559	0.991135	0.749909	0	564	0	559	0	0		0.749909	0.485555	0	0.263343	0.0940509	0.0947209	0.0220902	0.00658007	0.00505005	0	0	0	0	0	0	0	0	0	0	0	0	0	0	0
chr1:168476270-168576269	chr1	168476270	168576269	99999	8.66e-05	216	11	588	580	0.986395	0.744647	0	588	0	580	0	0		0.744647	0.491905	0	0.253363	0.0910409	0.0824208	0.0571806	0.00376004	0.00414004	0	0	0	0	0	0	0	0	0	0	0	0	0	0	0
chr1:168576270-168676269	chr1	168576270	168676269	99999	0.000150674	174	14	534	512	0.958801	0.712849	0	534	0	512	0	0		0.712849	0.641526	0	0.499845	0.0451805	0.0501205	0.0227302	0.00307003	0.00398004	0	0	0	0	0	0	0.0167002	0	0	0	0	0	1	0	0
chr1:168676270-168776269	chr1	168676270	168776269	99999	0.000143453	135	11	568	565	0.994718	0.692331	0	568	0	565	0	0		0.692331	0.566636	0	0.394704	0.0766508	0.0606106	0.0249702	0.00490005	0.00480005	0	0	0	0	0	0	0	0	0	0	0	0	0	0	0
chr1:168776270-168876269	chr1	168776270	168876269	99999	0.000180503	121	14	641	641	1	0.752472	0	641	0	641	0	0		0.752472	0.503435	0	0.277793	0.098901	0.0837908	0.0276103	0.00836008	0.00718007	0	0	0	0	0	0	0	0	0	0	0	0	0	0	0
chr1:168876270-168976269	chr1	168876270	168976269	99999	5.98e-05	135	8	991	988	0.996973	0.414771	313	678	313	675	0.315843	0.316802	0.0356151	0.590586	0.230912	0	0.0926209	0.0807608	0.0176202	0.0208502	0.00667007	0.0127301	0	0	0	0	0	0	0	0	0	0	1	0	0	0	0
chr1:168976270-169076269	chr1	168976270	169076269	99999	0.000104235	125	8	614	613	0.998371	0.763488	0	614	0	613	0	0		0.763488	0.546075	0	0.305123	0.0856809	0.110711	0.0307603	0.00705007	0.00371004	0	0	0	0	0	0	0	0.00304003	0	0	0	0	0	0	0
chr1:169076270-169176269	chr1	169076270	169176269	99999	9.22e-05	173	9	564	544	0.964539	0.738655	0	564	0	544	0	0		0.738655	0.559606	0	0.283123	0.0922609	0.101471	0.0663607	0.00372004	0.0117701	0	0	0	0	0	0	0	0.00098001	1	1	0	0	0	1	0
chr1:169176270-169276269	chr1	169176270	169276269	99999	3.87e-05	96	2	539	535	0.992579	0.799843	0	539	0	535	0	0		0.799843	0.624656	0	0.481945	0.0562806	0.0350904	0.0389804	0.0098701	0.00438004	0	0	0	0	0	0	0	0	1	1	0	0	0	1	0
chr1:169276270-169376269	chr1	169276270	169376269	99999	0.000141316	139	11	560	539	0.9625	0.78005	0	560	0	539	0	0		0.78005	0.583296	0	0.377904	0.0934209	0.0781208	0.0177902	0.00323003	0.0128301	0	0	0	0	0	0	0	0	1	1	0	0	0	1	0
chr1:169376270-169476269	chr1	169376270	169476269	99999	8.33e-05	160	8	600	593	0.988333	0.79987	0	600	0	593	0	0		0.79987	0.549815	0	0.136981	0.098191	0.257863	0.0488605	0.00226002	0.00566006	0	0	0	0	0	0	0	0	1	1	0	0	0	0	0
chr1:169476270-169576269	chr1	169476270	169576269	99999	0.000122647	161	14	709	691	0.974612	0.745053	0	709	0	691	0	0		0.745053	0.523355	0	0.140841	0.125431	0.214612	0.0332203	0.00423004	0.00387004	0	0	0.00115001	0	0	0	0	0	1	1	0	0	0	0	0.0287303
chr1:169576270-169676269	chr1	169576270	169676269	99999	7.3e-05	127	8	863	817	0.946698	0.728545	0	863	0	817	0	0		0.728545	0.735427	0	0.322733	0.220742	0.166192	0.0200402	0.00310003	0.00160002	0	0	0	0	0.00102001	0	0	0	1	1	0	0	0	0	0.00651006
chr1:169676270-169776269	chr1	169676270	169776269	99999	0.000110021	132	14	964	962	0.997925	0.753852	107	857	107	855	0.110996	0.111227	0.0323485	0.844145	0.545065	0	0.153102	0.288443	0.0565606	0.0282203	0.00784008	0.00598006	0	0	0	0.00295003	0.00204002	0	0	0	1	1	0	0	0	0	0
chr1:169776270-169876269	chr1	169776270	169876269	99999	9.05e-05	124	10	891	888	0.996633	0.828668	0	891	0	888	0	0		0.828668	0.542755	0	0.118001	0.182942	0.148421	0.0819208	0.00259003	0.00888009	0	0	0	0	0	0	0	0	0	0	0	0	0	0	0.0102601
chr1:169876270-169976269	chr1	169876270	169976269	99999	8.38e-05	131	10	911	881	0.967069	0.725022	82	829	82	799	0.090011	0.093076	0.323581	0.766221	0.539255	0	0.207462	0.179512	0.0843508	0.0392104	0.00479005	0.00796008	0	0.000420004	0	0	0	0	0.0155502	0	0	0	0	0	0	0	0.0143001
chr1:169976270-170076269	chr1	169976270	170076269	99999	7.17e-05	195	13	930	930	1	0.593518	287	643	287	643	0.308602	0.308602	0.178903	0.778579	0.467075	0	0.121511	0.151532	0.139331	0.0436404	0.00449004	0.00566006	0	0	0.000910009	0	0	0	0	0	0	0	0	0	0	0	0
chr1:170076270-170176269	chr1	170076270	170176269	99999	2.66e-05	100	2	751	750	0.998668	0.642282	146	605	146	604	0.194407	0.194667	0.0505554	0.785315	0.438764	0	0.256713	0.113921	0.0186702	0.0367804	0.00788008	0.00480005	0	0	0	0	0	0	0	0	0	0	0	0	0	0	0
chr1:170176270-170276269	chr1	170176270	170276269	99999	0.000131038	79	5	483	478	0.989648	0.827271	0	483	0	478	0	0		0.827271	0.604886	0	0.371494	0.0806208	0.123261	0.0126901	0.00767008	0.00743007	0.00172002	0	0	0	0	0	0	0	0	0	0	0	0	0	0
chr1:170276270-170376269	chr1	170276270	170376269	99999	0.000170622	105	11	614	581	0.946254	0.842216	0	614	0	581	0	0		0.842216	0.440694	0	0.286383	0.0897409	0.0380204	0.0154002	0.00426004	0.00691007	0	0	0	0	0	0	0	0	0	0	0	0	0	0	0
chr1:170376270-170476269	chr1	170376270	170476269	99999	0.000139514	114	8	503	499	0.992048	0.80214	0	503	0	499	0	0		0.80214	0.405404	0	0.263633	0.0555306	0.0202602	0.0524605	0.00784008	0.00495005	0	0	0	0	0	0.000730007	0	0	0	0	0	0	0	0	0
chr1:170476270-170576269	chr1	170476270	170576269	99999	0.000176913	119	12	570	561	0.984211	0.853865	0	570	0	561	0	0		0.853865	0.459525	0	0.335953	0.0553406	0.0133001	0.0464905	0.00586006	0.00330003	0	0	0	0	0	0	0	0	0	0	0	0	0	0	0
chr1:170576270-170676269	chr1	170576270	170676269	99999	0.000154581	120	11	593	590	0.994941	0.785481	0	593	0	590	0	0		0.785481	0.368374	0	0.241622	0.0665807	0.0132901	0.0362204	0.00317003	0.00642006	0	0	0	0	0.00107001	0	0	0	0	0	0	0	0	1	0
chr1:170676270-170776269	chr1	170676270	170776269	99999	0.000120332	178	16	747	738	0.987952	0.588114	213	534	213	525	0.285141	0.288618	0.119994	0.778037	0.302483	0	0.108871	0.108301	0.0521505	0.0233702	0.00445004	0.00537005	0	0	0	0	0	0	0	0	0	0	0	0	0	1	0.0115801
chr1:170776270-170876269	chr1	170776270	170876269	99999	0.000132335	76	7	696	682	0.979885	0.779632	0	696	0	682	0	0		0.779632	0.490795	0	0.198532	0.0644006	0.174642	0.0214402	0.00333003	0.0125301	0	0	0	0	0	0	0.0159402	0	0	0	0	0	0	0	0
chr1:170876270-170976269	chr1	170876270	170976269	99999	6.47e-05	103	4	600	589	0.981667	0.770551	0	600	0	589	0	0		0.770551	0.507355	0	0.254463	0.0910309	0.118261	0.0248102	0.00742007	0.0117301	0	0	0	0	0	0	0	0	0	0	0	0	0	0	0
chr1:170976270-171076269	chr1	170976270	171076269	99999	9.89e-05	72	4	562	560	0.996441	0.800928	0	562	0	560	0	0		0.800928	0.548075	0	0.259813	0.0561006	0.203262	0.0217502	0.00272003	0.00443004	0	0	0	0	0	0	0	0	0	0	1	0	0	0	0
chr1:171076270-171176269	chr1	171076270	171176269	99999	0.000101416	99	5	498	493	0.98996	0.833832	0	498	0	493	0	0		0.833832	0.524595	0	0.289703	0.0629406	0.113541	0.0473805	0.00635006	0.00505005	0	0	0	0	0	0	0	0	0	0	0	0	0	0	0
chr1:171176270-171276269	chr1	171176270	171276269	99999	8.94e-05	109	5	513	477	0.929825	0.747019	0	513	0	477	0	0		0.747019	0.585806	0	0.381724	0.0679407	0.105631	0.0224502	0.00115001	0.00696007	0	0	0	0	0	0	0	0	0	0	0	0	0	0	0
chr1:171276270-171376269	chr1	171276270	171376269	99999	9.33e-05	91	5	589	583	0.989813	0.77215	0	589	0	583	0	0		0.77215	0.578836	0	0.377224	0.0770008	0.0889509	0.0269803	0.00375004	0.00493005	0	0	0	0	0	0	0	0	0	0	1	1	0	0	0.00780008
chr1:171376270-171476269	chr1	171376270	171476269	99999	8.37e-05	102	5	586	578	0.986348	0.819763	0	586	0	578	0	0		0.819763	0.549775	0	0.362544	0.0737207	0.0772408	0.0276603	0.00239002	0.00626006	0	0	0	0	0	0	0	0	0	0	0	0	0	0	0.0288703
chr1:171476270-171576269	chr1	171476270	171576269	99999	8.48e-05	115	5	513	500	0.974659	0.752677	0	513	0	500	0	0		0.752677	0.650477	0	0.375634	0.0541605	0.142741	0.0679507	0.00432004	0.00407004	0	0	0	0	0.00160002	0	0	0	0	0	0	0	0	0	0
chr1:171576270-171676269	chr1	171576270	171676269	99999	0.000112437	164	13	705	704	0.998582	0.774433	0	705	0	704	0	0		0.774433	0.578886	0	0.105961	0.0927109	0.315103	0.0549905	0.00249002	0.00778008	0	0	0	0	0	0	0	0	0	0	0	0	0	0	0
chr1:171676270-171776269	chr1	171676270	171776269	99999	9.36e-05	141	10	758	758	1	0.660321	172	586	172	586	0.226913	0.226913	0.102966	0.823913	0.553496	0	0.257893	0.0889409	0.163542	0.0329603	0.00433004	0.00599006	0	0	0	0	0	0	0	0	0	0	0	0	0	1	0
chr1:171776270-171876269	chr1	171776270	171876269	99999	0.000175968	117	14	680	671	0.986765	0.752916	0	680	0	671	0	0		0.752916	0.629796	0	0.358524	0.109611	0.0770008	0.0593106	0.00496005	0.00310003	0	0	0	0	0	0	0.0172902	0	0	0	0	0	0	1	0
chr1:171876270-171976269	chr1	171876270	171976269	99999	0.000133376	48	5	781	779	0.997439	0.735314	144	637	144	635	0.184379	0.184852	0.196237	0.857561	0.745337	0	0.321893	0.153622	0.237112	0.0221502	0.00521005	0.00295003	0	0.00161002	0	0	0.00108001	0	0	0	0	0	0	0	0	1	0
chr1:171976270-172076269	chr1	171976270	172076269	99999	5.87e-05	72	4	947	945	0.997888	0.68083	159	788	159	786	0.167899	0.168254	0.0676454	0.804871	0.616116	0	0.339693	0.226232	0.00947009	0.0273203	0.00368004	0.00447004	0.00339003	0	0.00132001	0	0.000550006	0	0	0	0	0	0	0	0	1	0
chr1:172076270-172176269	chr1	172076270	172176269	99999	0.000106195	100	12	1130	1129	0.999115	0.716671	140	990	140	989	0.123894	0.124004	0.0859113	0.80596	0.388424	0	0.0598006	0.275033	0.00416004	0.0376104	0.00520005	0.00584006	0	0.000780008	0	0	0	0	0	0	0	0	0	0	0	1	0
chr1:172176270-172276269	chr1	172176270	172276269	99999	3.77e-05	71	3	1122	1091	0.972371	0.71761	174	948	174	917	0.15508	0.159487	0.0481407	0.844641	0.509415	0	0.137201	0.319893	0.0165202	0.0236202	0.00457005	0.00665007	0	0.00121001	0	0	0	0	0	0	0	0	1	0	0	0	0
chr1:172276270-172376269	chr1	172276270	172376269	99999	5.99e-05	85	4	786	782	0.994911	0.787996	0	786	0	782	0	0		0.787996	0.772898	0	0.323223	0.232882	0.122851	0.0728407	0.00657007	0.0133301	0	0	0	0	0.000560006	0.000640006	0	0	0	0	0	0	0	0	0
chr1:172376270-172476269	chr1	172376270	172476269	99999	3.66e-05	56	2	975	923	0.946667	0.693881	174	801	174	749	0.178462	0.188516	0.0637358	0.84027	0.641016	0	0.379454	0.177772	0.0340303	0.0391404	0.00437004	0.00526005	0	0	0	0	0.00105001	0	0	0	0	0	0	0	0	0	0
chr1:172476270-172576269	chr1	172476270	172576269	99999	5.3e-05	67	2	563	562	0.998224	0.834174	0	563	0	562	0	0		0.834174	0.635176	0	0.367734	0.128901	0.0865709	0.0387004	0.00598006	0.00729007	0	0	0	0	0	0	0	0	0	0	0	0	0	0	0
chr1:172576270-172676269	chr1	172576270	172676269	99999	1.99e-05	64	1	787	679	0.86277	0.801177	0	787	0	679	0	0		0.801177	0.548825	0	0.359264	0.0865109	0.0394604	0.0266103	0.00715007	0.00411004	0	0	0	0	0	0	0.0257403	0	0	0	0	0	0	0	0
chr1:172676270-172776269	chr1	172676270	172776269	99999	0.000112884	88	6	604	598	0.990066	0.865041	0	604	0	598	0	0		0.865041	0.497275	0	0.293833	0.127741	0.0229702	0.0380604	0.00896009	0.00571006	0	0	0	0	0	0	0	0	0	0	0	0	0	0	0
chr1:172776270-172876269	chr1	172776270	172876269	99999	9.84e-05	54	4	753	646	0.857902	0.858839	0	753	0	646	0	0		0.858839	0.626676	0	0.462125	0.0902909	0.0473105	0.0193402	0.00156002	0.00605006	0	0	0	0	0	0	0	0	0	1	0	0	0	0	0
chr1:172876270-172976269	chr1	172876270	172976269	99999	2.14e-05	71	1	658	634	0.963526	0.78842	0	658	0	634	0	0		0.78842	0.599066	0	0.374704	0.110351	0.0697307	0.0320003	0.00738007	0.00492005	0	0	0	0	0	0	0	0	0	1	0	0	0	0	0
chr1:172976270-173076269	chr1	172976270	173076269	99999	0.000114242	101	9	780	763	0.978205	0.809698	0	780	0	763	0	0		0.809698	0.497645	0	0.161002	0.221382	0.0886709	0.00720007	0.00720007	0.00890009	0	0.000420004	0	0	0	0	0.00299003	0	0	0	1	1	1	0	0
chr1:173076270-173176269	chr1	173076270	173176269	99999	5.12e-05	66	3	887	837	0.94363	0.809516	0	887	0	837	0	0		0.809516	0.578396	0	0.236162	0.276673	0.0459905	0.0105501	0.00415004	0.00526005	0	0	0	0	0	0	0	0	0	0	0	0	0	0	0
chr1:173176270-173276269	chr1	173176270	173276269	99999	4.84e-05	88	4	940	940	1	0.580278	260	680	260	680	0.276596	0.276596	0.0613058	0.778708	0.356884	0	0.116701	0.170172	0.0273903	0.0221902	0.00416004	0.0145101	0	0	0.00098001	0	0.00105001	0	0	0	0	0	0	0	0	0	0
chr1:173276270-173376269	chr1	173276270	173376269	99999	8.17e-05	112	10	1093	1066	0.975297	0.696116	81	1012	81	985	0.074108	0.075985	0.338734	0.725505	0.502775	0	0.216482	0.110761	0.136521	0.0287603	0.00644006	0.00386004	0	0	0	0	0	0	0	0	0	0	1	0	0	0	0.0147301
chr1:173376270-173476269	chr1	173376270	173476269	99999	0.000131467	118	13	838	836	0.997613	0.644253	105	733	105	731	0.125298	0.125598	0.113743	0.720455	0.354034	0	0.174962	0.0948009	0.0327803	0.0333203	0.00271003	0.0158002	0	0	0	0	0	0	0	0	0	0	0	0	0	0	0
chr1:173476270-173576269	chr1	173476270	173576269	99999	5.39e-05	164	6	679	678	0.998527	0.767433	0	679	0	678	0	0		0.767433	0.618886	0	0.243132	0.0680307	0.262683	0.0320803	0.00164002	0.0114801	0	0	0	0	0	0	0	0	0	0	1	0	0	0	0
chr1:173576270-173676269	chr1	173576270	173676269	99999	9.66e-05	167	13	806	789	0.978908	0.805208	0	806	0	789	0	0		0.805208	0.310713	0	0.141981	0.0894309	0.0487305	0.0134901	0.00519005	0.0115001	0	0	0	0	0	0.000510005	0	0	0	0	0	0	0	0	0
chr1:173676270-173776269	chr1	173676270	173776269	99999	0.000109223	127	11	793	793	1	0.761081	0	793	0	793	0	0		0.761081	0.268423	0	0.0939409	0.0697007	0.0611406	0.0270803	0.00208002	0.0144801	0	0	0	0	0	0	0	0	1	1	1	0	0	0	0
chr1:173776270-173876269	chr1	173776270	173876269	99999	8.55e-05	144	8	650	642	0.987692	0.759297	85	565	85	557	0.130769	0.132399	0.231339	0.839865	0.307083	0	0.139121	0.0766508	0.0619606	0.0198902	0.00290003	0.00607006	0	0	0	0	0.000490005	0	0	0	1	1	0	0	0	0	0
chr1:173876270-173976269	chr1	173876270	173976269	99999	0.000108418	151	12	733	733	1	0.836709	0	733	0	733	0	0		0.836709	0.317133	0	0.172492	0.0846608	0.0301303	0.0127101	0.00719007	0.0099101	0	0.000450005	0	0	0	0	0	0	1	1	0	0	0	0	0
chr1:173976270-174076269	chr1	173976270	174076269	99999	0.000127488	178	15	661	661	1	0.735719	0	661	0	661	0	0		0.735719	0.407354	0	0.145921	0.108401	0.131431	0.00737007	0.00342003	0.0108101	0	0	0	0	0	0	0	0	1	1	0	0	0	0	0
chr1:174076270-174176269	chr1	174076270	174176269	99999	0.000111511	145	13	804	804	1	0.77409	0	804	0	804	0	0		0.77409	0.510095	0	0.0850409	0.150922	0.243142	0.0238602	0.00282003	0.00414004	0	0	0	0	0	0.000690007	0	0	0	0	0	0	0	0	0
chr1:174176270-174276269	chr1	174176270	174276269	99999	3.42e-05	130	3	674	655	0.97181	0.858436	0	674	0	655	0	0		0.858436	0.582366	0	0.339723	0.120481	0.0515305	0.0624006	0.00463005	0.00360004	0	0	0	0	0	0	0	0	0	0	0	0	0	0	0
chr1:174276270-174376269	chr1	174276270	174376269	99999	7.42e-05	85	5	793	740	0.933165	0.831176	0	793	0	740	0	0		0.831176	0.578806	0	0.257853	0.158892	0.105291	0.0278803	0.00504005	0.0096001	0	0	0	0	0	0	0.0142801	0	0	0	0	0	0	0	0
chr1:174376270-174476269	chr1	174376270	174476269	99999	5.51e-05	104	5	872	872	1	0.647916	203	669	203	669	0.232798	0.232798	0.045872	0.830599	0.610076	0	0.295223	0.175182	0.0719707	0.0546705	0.00554006	0.00712007	0	0	0	0	0.000370004	0	0	0	0	0	0	0	0	0	0
chr1:174476270-174576269	chr1	174476270	174576269	99999	9.34e-05	105	6	612	536	0.875817	0.748096	0	612	0	536	0	0		0.748096	0.697387	0	0.474635	0.0826208	0.111201	0.0148801	0.00630006	0.00691007	0	0	0	0	0.000470005	0.000370004	0	0	0	0	0	1	0	0	0
chr1:174576270-174676269	chr1	174576270	174676269	99999	8.41e-05	77	4	618	590	0.954693	0.657817	0	618	0	590	0	0		0.657817	0.720147	0	0.519215	0.0518605	0.102071	0.0211002	0.00159002	0.00339003	0	0	0	0	0	0	0.0209402	0	0	0	0	0	0	0	0
chr1:174676270-174776269	chr1	174676270	174776269	99999	0.000128824	115	8	540	535	0.990741	0.828658	0	540	0	535	0	0		0.828658	0.398454	0	0.178682	0.0739607	0.102431	0.0343603	0.00312003	0.00596006	0	0	0	0	0	0	0	0	0	0	0	0	0	0	0
chr1:174776270-174876269	chr1	174776270	174876269	99999	0.000212833	125	17	639	625	0.978091	0.763843	0	639	0	625	0	0		0.763843	0.386384	0	0.218792	0.0768508	0.0330003	0.0373004	0.00819008	0.0122501	0	0	0	0	0	0	0	0	0	0	1	0	0	0	0.0171202
chr1:174876270-174976269	chr1	174876270	174976269	99999	0.000153522	137	11	523	514	0.982792	0.834222	0	523	0	514	0	0		0.834222	0.456945	0	0.279073	0.0536005	0.0713407	0.0393104	0.00364004	0.0101201	0	0	0	0	0	0	0	0	0	0	1	0	0	0	0.0187302
chr1:174976270-175076269	chr1	174976270	175076269	99999	0.000119474	93	7	630	622	0.987302	0.846731	0	630	0	622	0	0		0.846731	0.341123	0	0.142041	0.098891	0.0483605	0.0307903	0.0095001	0.0115401	0	0	0	0	0	0	0	0	0	0	0	0	0	0	0
chr1:175076270-175176269	chr1	175076270	175176269	99999	0.000142086	189	21	782	780	0.997442	0.78512	0	782	0	780	0	0		0.78512	0.239022	0	0.0618806	0.0926909	0.0377604	0.0345703	0.00435004	0.00802008	0	0	0	0	0	0	0	0	0	0	0	0	0	0	0
chr1:175176270-175276269	chr1	175176270	175276269	99999	0.000148256	108	11	687	684	0.995633	0.835062	0	687	0	684	0	0		0.835062	0.295843	0	0.112511	0.100441	0.0298103	0.0331603	0.00897009	0.0107301	0	0.000440004	0	0	0	0	0	0	0	0	0	0	0	0	0
chr1:175276270-175376269	chr1	175276270	175376269	99999	0.00010089	146	9	611	611	1	0.872203	0	611	0	611	0	0		0.872203	0.252513	0	0.0843508	0.103351	0.0478905	0.00862009	0.00509005	0.00288003	0.000650007	0	0	0	0	0	0	0	0	0	0	0	0	0	0
chr1:175376270-175476269	chr1	175376270	175476269	99999	9.89e-05	115	9	791	787	0.994943	0.609134	227	564	227	560	0.286979	0.288437	0.139484	0.799509	0.362094	0	0.170702	0.0939009	0.0344403	0.0420004	0.00570006	0.0153502	0	0	0	0	0	0	0	0	0	0	0	0	0	0	0
chr1:175476270-175576269	chr1	175476270	175576269	99999	0.00013396	104	9	646	646	1	0.802938	0	646	0	646	0	0		0.802938	0.453145	0	0.182022	0.0692807	0.139011	0.0525705	0.00264003	0.00762008	0	0	0	0	0	0	0	0	0	0	0	0	0	0	0
chr1:175576270-175676269	chr1	175576270	175676269	99999	0.000109509	172	11	584	566	0.969178	0.811547	0	584	0	566	0	0		0.811547	0.432954	0	0.270803	0.0543605	0.0752508	0.0123601	0.00346004	0.0168602	0	0	0	0	0	0	0	0	0	0	0	0	0	0	0
chr1:175676270-175776269	chr1	175676270	175776269	99999	0.00011557	169	10	512	512	1	0.808115	0	512	0	512	0	0		0.808115	0.524285	0	0.325043	0.0533705	0.114661	0.0184202	0.00486005	0.00793008	0	0	0	0	0	0	0	0	0	0	0	0	0	0	0
chr1:175776270-175876269	chr1	175776270	175876269	99999	0.000199309	106	12	568	524	0.922535	0.767486	0	568	0	524	0	0		0.767486	0.577236	0	0.423304	0.0651507	0.0747507	0.00890009	0.00167002	0.00433004	0	0	0	0	0	0	0	0	0	0	0	0	0	0	0
chr1:175876270-175976269	chr1	175876270	175976269	99999	0.000106061	125	7	528	517	0.979167	0.802102	0	528	0	517	0	0		0.802102	0.560726	0	0.444534	0.0590506	0.0296303	0.0226002	0.00157002	0.00368004	0	0	0	0	0	0	0	0	0	0	0	0	0	0	0
chr1:175976270-176076269	chr1	175976270	176076269	99999	0.000153146	217	22	662	655	0.989426	0.797493	0	662	0	655	0	0		0.797493	0.390954	0	0.189502	0.0827608	0.0788708	0.0318503	0.00414004	0.00386004	0	0	0	0	0	0	0	0	0	0	0	0	0	0	0
chr1:176076270-176176269	chr1	176076270	176176269	99999	0.000125313	171	15	700	688	0.982857	0.848375	0	700	0	688	0	0		0.848375	0.381984	0	0.199112	0.0766608	0.0757008	0.0226102	0.00311003	0.00479005	0	0	0	0	0	0	0	0	0	0	0	0	0	0	0
chr1:176176270-176276269	chr1	176176270	176276269	99999	0.000106075	158	15	895	895	1	0.773431	109	786	109	786	0.121788	0.121788	0.247716	0.846336	0.443374	0	0.239512	0.148801	0.0252903	0.0211002	0.00525005	0.00342003	0	0	0	0	0	0	0	0	0	0	0	0	0	0	0.0200902
chr1:176276270-176376269	chr1	176276270	176376269	99999	6.3e-05	86	5	923	913	0.989166	0.703902	168	755	168	745	0.182015	0.184009	0.0676923	0.847369	0.499945	0	0.173142	0.174082	0.0827008	0.0587506	0.00177002	0.0095001	0	0	0	0	0	0	0	0	0	0	0	0	0	0	0
chr1:176376270-176476269	chr1	176376270	176476269	99999	0.000110205	117	9	698	698	1	0.848372	0	698	0	698	0	0		0.848372	0.537835	0	0.233222	0.117301	0.107061	0.0654807	0.00685007	0.00796008	0	0	0	0	0	0	0	0	0	0	0	0	0	0	0
chr1:176476270-176576269	chr1	176476270	176576269	99999	9.41e-05	67	5	793	747	0.941992	0.819517	0	793	0	747	0	0		0.819517	0.577126	0	0.341613	0.157082	0.0460305	0.0219802	0.00547005	0.00495005	0	0	0	0	0	0	0	0	0	0	0	0	0	0	0
chr1:176576270-176676269	chr1	176576270	176676269	99999	0.000113826	88	6	599	599	1	0.835148	0	599	0	599	0	0		0.835148	0.465745	0	0.256333	0.110951	0.0431104	0.0411604	0.00689007	0.00760008	0	0	0	0	0	0	0	0	0	0	0	0	0	0	0
chr1:176676270-176776269	chr1	176676270	176776269	99999	8.22e-05	161	14	1058	1058	1	0.778803	109	949	109	949	0.103025	0.103025	0.263654	0.837972	0.257193	0	0.0935409	0.110961	0.0301503	0.0144401	0.00558006	0.00281003	0	0	0	0	0	0	0	0	0	0	0	1	0	0	0
chr1:176776270-176876269	chr1	176776270	176876269	99999	9.7e-05	167	17	1049	1048	0.999047	0.754	167	882	167	881	0.159199	0.159351	0.212298	0.856683	0.501575	0	0.151832	0.188222	0.115201	0.0356004	0.00364004	0.00416004	0	0.000890009	0	0	0	0	0	0.00203002	0	0	0	0	0	0	0
chr1:176876270-176976269	chr1	176876270	176976269	99999	8.42e-05	134	11	975	974	0.998974	0.639695	225	750	225	749	0.230769	0.231006	0.0595909	0.813958	0.562546	0	0.222052	0.223802	0.0280003	0.0655207	0.00583006	0.0173402	0	0	0	0	0	0	0	0	0	0	0	0	1	1	0
chr1:176976270-177076269	chr1	176976270	177076269	99999	8.15e-05	84	5	730	703	0.963014	0.865223	0	730	0	703	0	0		0.865223	0.663927	0	0.393734	0.161392	0.0363004	0.0668507	0.00342003	0.00223002	0	0	0	0	0	0	0	0	0	0	0	0	0	1	0.0141101
chr1:177076270-177176269	chr1	177076270	177176269	99999	8.79e-05	68	4	669	638	0.953662	0.837206	0	669	0	638	0	0		0.837206	0.358564	0	0.218972	0.0943909	0.0135201	0.0193902	0.00946009	0.00283003	0	0	0	0	0	0	0	0	0	0	0	0	0	1	0
chr1:177176270-177276269	chr1	177176270	177276269	99999	5.45e-05	74	5	1239	1221	0.985472	0.689965	211	1028	211	1010	0.170299	0.172809	0.0426358	0.825199	0.563426	0	0.240332	0.211702	0.0473905	0.0472205	0.00232002	0.00580006	0	0	0	0	0	0	0.00742007	0.00124001	0	0	1	1	1	1	0
chr1:177276270-177376269	chr1	177276270	177376269	99999	2.96e-05	135	6	1504	1484	0.986702	0.746926	162	1342	162	1322	0.107713	0.109164	0.131549	0.822335	0.425624	0	0.0771908	0.245932	0.0387304	0.0261203	0.00279003	0.00250002	0	0	0	0	0	0.000470005	0.0318903	0	0	0	0	0	0	1	0
chr1:177376270-177476269	chr1	177376270	177476269	99999	6.12e-05	90	6	1090	1090	1	0.749843	157	933	157	933	0.144037	0.144037	0.136669	0.853024	0.540065	0	0.111001	0.309433	0.0556206	0.0538605	0.00409004	0.00606006	0	0	0	0	0	0	0	0	0	0	0	0	0	0	0
chr1:177476270-177576269	chr1	177476270	177576269	99999	5.54e-05	162	11	1226	1225	0.999184	0.761385	143	1083	143	1082	0.116639	0.116735	0.16685	0.83996	0.593126	0	0.124771	0.352454	0.0767408	0.0295003	0.00350003	0.00616006	0	0	0	0	0	0	0	0	0	0	0	0	0	0	0
chr1:177576270-177676269	chr1	177576270	177676269	99999	4.87e-05	162	8	1015	997	0.982266	0.687403	171	844	171	826	0.168473	0.171515	0.0907492	0.810923	0.663037	0	0.307913	0.240462	0.0621106	0.0246702	0.00471005	0.00641006	0	0	0	0	0	0	0.0167602	0	0	0	1	1	1	0	0
chr1:177676270-177776269	chr1	177676270	177776269	99999	0.000150072	125	13	693	673	0.97114	0.814915	0	693	0	673	0	0		0.814915	0.776298	0	0.497275	0.120311	0.119061	0.0272103	0.00361004	0.00883009	0	0	0	0	0	0	0	0	0	0	1	1	0	0	0.0207802
chr1:177776270-177876269	chr1	177776270	177876269	99999	6.71e-05	182	11	901	898	0.99667	0.606128	342	559	342	556	0.379578	0.380846	0.185983	0.864562	0.517475	0	0.339593	0.0936609	0.0361404	0.0404304	0.00487005	0.00192002	0	0	0	0	0.000860009	0	0	0	0	0	1	1	0	1	0.0192502
chr1:177876270-177976269	chr1	177876270	177976269	99999	8.15e-05	126	7	682	649	0.951613	0.820888	0	682	0	649	0	0		0.820888	0.691267	0	0.540925	0.104281	0.0210102	0.0185902	0.00284003	0.00283003	0.00102001	0	0	0	0	0	0	0	0	0	0	0	0	1	0
chr1:177976270-178076269	chr1	177976270	178076269	99999	8.66e-05	187	23	1421	1421	1	0.593893	255	1166	255	1166	0.179451	0.179451	0.073941	0.707604	0.389174	0	0.165242	0.139361	0.0567906	0.0224902	0.00146002	0.00383004	0	0	0	0	0	0	0	0	0	0	0	0	0	1	0
chr1:178076270-178176269	chr1	178076270	178176269	99999	8.67e-05	133	12	1041	1041	1	0.692084	222	819	222	819	0.213256	0.213256	0.108928	0.850155	0.403034	0	0.0609706	0.248762	0.0425704	0.0374504	0.00679007	0.00325003	0	0	0	0.00324003	0	0	0	0	0	0	0	0	0	0	0
chr1:178176270-178276269	chr1	178176270	178276269	99999	6.69e-05	120	7	872	863	0.989679	0.720698	140	732	140	723	0.16055	0.162225	0.0489313	0.850777	0.525455	0	0.214472	0.210632	0.0309603	0.0555706	0.00769008	0.00613006	0	0	0	0	0	0	0	0	0	0	0	0	0	0	0
chr1:178276270-178376269	chr1	178276270	178376269	99999	5.53e-05	123	6	882	869	0.985261	0.815033	0	882	0	869	0	0		0.815033	0.504005	0	0.207492	0.199752	0.0375704	0.0413604	0.00938009	0.00806008	0	0	0	0	0	0.000390004	0	0	0	0	0	0	0	0	0
chr1:178376270-178476269	chr1	178376270	178476269	99999	7.09e-05	189	26	1940	1916	0.987629	0.520967	756	1184	756	1160	0.389691	0.394572	0.0250942	0.844139	0.340573	0	0.0841308	0.151522	0.0756208	0.0199202	0.00364004	0.00501005	0	0	0	0	0	0.000730007	0	0	0	0	0	0	0	0	0
chr1:178476270-178576269	chr1	178476270	178576269	99999	9.78e-05	167	16	980	968	0.987755	0.867825	0	980	0	968	0	0		0.867825	0.462455	0	0.300983	0.102711	0.00767008	0.0406104	0.00144001	0.00905009	0	0	0	0	0	0	0	0	1	1	1	0	0	0	0.0103401
chr1:178576270-178676269	chr1	178576270	178676269	99999	0.000104402	109	8	703	698	0.992888	0.816151	0	703	0	698	0	0		0.816151	0.531445	0	0.291683	0.132461	0.0237902	0.0722007	0.00623006	0.00429004	0	0	0	0	0.000790008	0	0	0	1	1	0	0	0	0	0.0205202
chr1:178676270-178776269	chr1	178676270	178776269	99999	0.000107438	125	13	968	961	0.992769	0.694411	143	825	143	818	0.147727	0.148803	0.0997539	0.798366	0.536575	0	0.233132	0.174772	0.0669907	0.0500405	0.00553005	0.00482005	0	0	0.00100001	0	0.000290003	0	0	0	1	1	0	0	0	0	0
chr1:178776270-178876269	chr1	178776270	178876269	99999	9.53e-05	182	16	922	922	1	0.751808	106	816	106	816	0.114967	0.114967	0.103589	0.836013	0.471295	0	0.095531	0.181182	0.157592	0.0298503	0.00377004	0.00330003	0	0	0	0	0.000350004	0	0	0	1	0	0	0	0	0	0
chr1:178876270-178976269	chr1	178876270	178976269	99999	9.76e-05	114	9	809	777	0.960445	0.798916	0	809	0	777	0	0		0.798916	0.696517	0	0.384374	0.143811	0.0614306	0.0798508	0.00267003	0.0104901	0	0	0	0	0	0	0.0142801	0	1	0	0	0	0	0	0
chr1:178976270-179076269	chr1	178976270	179076269	99999	9.16e-05	163	10	670	660	0.985075	0.861122	0	670	0	660	0	0		0.861122	0.599256	0	0.298553	0.147491	0.0521005	0.0916209	0.00421004	0.00398004	0	0	0	0	0.00131001	0	0	0	1	0	1	1	0	0	0
chr1:179076270-179176269	chr1	179076270	179176269	99999	6.31e-05	183	15	1299	1225	0.943033	0.679577	360	939	359	866	0.277136	0.293061	0.269924	0.849399	0.451095	0	0.198422	0.146211	0.0759208	0.0254203	0.00333003	0.00179002	0	0	0	0	0	0	0	0	1	0	0	0	0	0	0
chr1:179176270-179276269	chr1	179176270	179276269	99999	7.63e-05	105	10	1249	1244	0.995997	0.681193	270	979	270	974	0.216173	0.217042	0.155905	0.826807	0.365734	0	0.095131	0.157222	0.0584606	0.0475105	0.00391004	0.00351003	0	0	0	0	0	0	0	0	0	0	0	0	0	0	0.0455905
chr1:179276270-179376269	chr1	179276270	179376269	99999	5.21e-05	126	10	1523	1522	0.999343	0.561818	434	1089	434	1088	0.284964	0.285151	0.0479084	0.766815	0.383874	0	0.0721707	0.227312	0.0473105	0.0255303	0.00548006	0.00681007	0	0	0	0	0	0	0	0	0	0	0	0	0	0	0.0508505
chr1:179376270-179476269	chr1	179376270	179476269	99999	9.74e-05	231	22	978	964	0.985685	0.757044	0	978	0	964	0	0		0.757044	0.536095	0	0.206952	0.134831	0.166322	0.0238702	0.000890009	0.00367004	0	0	0	0	0	0	0	0	0	0	0	0	0	0	0
chr1:179476270-179576269	chr1	179476270	179576269	99999	5.04e-05	150	6	794	791	0.996222	0.693195	122	672	122	669	0.153652	0.154235	0.0853779	0.804037	0.604886	0	0.353524	0.0672007	0.145991	0.0221202	0.0098101	0.00634006	0	0	0	0	0	0	0	0	0	0	0	0	0	0	0
chr1:179576270-179676269	chr1	179576270	179676269	99999	0.000100878	161	14	861	861	1	0.764401	107	754	107	754	0.124274	0.124274	0.298031	0.830583	0.435914	0	0.239562	0.096991	0.0542405	0.0262103	0.00665007	0.0125401	0	0	0	0	0	0	0	0	0	0	0	0	0	0	0
chr1:179676270-179776269	chr1	179676270	179776269	99999	0.000101439	203	16	777	777	1	0.626348	236	541	236	541	0.303732	0.303732	0.0850305	0.862486	0.294023	0	0.122691	0.0911509	0.0504205	0.0218702	0.00167002	0.00622006	0	0	0	0	0	0	0	0	0	0	0	0	0	0	0
chr1:179776270-179876269	chr1	179776270	179876269	99999	0.000139818	189	19	719	719	1	0.828435	0	719	0	719	0	0		0.828435	0.386884	0	0.187822	0.0757308	0.0410204	0.0771608	0.00228002	0.00287003	0	0	0	0	0	0	0	0	0	0	0	0	0	0	0
chr1:179876270-179976269	chr1	179876270	179976269	99999	0.000133983	100	11	821	820	0.998782	0.860484	0	821	0	820	0	0		0.860484	0.354004	0	0.208152	0.0831608	0.0367704	0.0166502	0.00281003	0.00574006	0	0	0	0	0	0	0	0.000750008	0	0	0	0	0	0	0
chr1:179976270-180076269	chr1	179976270	180076269	99999	0.000172725	96	13	784	783	0.998724	0.867366	68	716	68	715	0.0867347	0.0868455	0.885781	0.865615	0.343583	0	0.185942	0.0552206	0.0808808	0.0129401	0.00253002	0.00290003	0.00236002	0.000900009	0	0	0	0	0	0	0	0	0	0	0	0	0
chr1:180076270-180176269	chr1	180076270	180176269	99999	7.57e-05	102	4	518	499	0.96332	0.720138	0	518	0	499	0	0		0.720138	0.712507	0	0.543735	0.0625606	0.0792408	0.0202502	0.000810008	0.00591006	0	0	0	0	0	0	0	0	0	0	0	0	0	0	0
chr1:180176270-180276269	chr1	180176270	180276269	99999	9.69e-05	83	6	746	735	0.985255	0.640407	107	639	107	628	0.143432	0.145578	0.179068	0.719011	0.705777	0	0.415054	0.0873709	0.150892	0.0266503	0.00106001	0.00258003	0	0	0	0	0	0	0.0221702	0	0	0	0	0	0	0	0
chr1:180276270-180376269	chr1	180276270	180376269	99999	0.000138349	134	17	917	916	0.998909	0.678744	148	769	148	768	0.161396	0.161572	0.11013	0.78832	0.460715	0	0.224362	0.153362	0.0500605	0.0237302	0.00403004	0.00517005	0	0	0	0	0	0	0	0	0	0	0	0	0	0	0
chr1:180376270-180476269	chr1	180376270	180476269	99999	0.000105863	146	10	647	647	1	0.81899	0	647	0	647	0	0		0.81899	0.482635	0	0.218542	0.141931	0.0631606	0.0450705	0.00265003	0.0107801	0	0.000500005	0	0	0	0	0	0	0	0	0	0	0	0	0
chr1:180476270-180576269	chr1	180476270	180576269	99999	0.000116054	156	17	939	926	0.986155	0.814407	0	939	0	926	0	0		0.814407	0.495825	0	0.154282	0.249742	0.0428404	0.0266803	0.00911009	0.0121701	0	0	0	0	0.00107001	0	0	0	0	0	1	1	0	0	0
chr1:180576270-180676269	chr1	180576270	180676269	99999	8.21e-05	151	13	1048	1042	0.994275	0.606058	236	812	236	806	0.225191	0.226488	0.0601238	0.765909	0.452315	0	0.101991	0.231302	0.0707107	0.0241402	0.00528005	0.00641006	0	0	0	0	0	0	0.0124801	0	1	0	0	0	0	0	0
chr1:180676270-180776269	chr1	180676270	180776269	99999	7.38e-05	107	6	760	705	0.927632	0.738403	0	760	0	705	0	0		0.738403	0.696727	0	0.401574	0.139661	0.096721	0.0232102	0.00209002	0.0122201	0	0	0	0	0	0	0.0215302	0	1	0	0	0	0	0	0
chr1:180776270-180876269	chr1	180776270	180876269	99999	9.98e-05	125	12	962	961	0.99896	0.648626	216	746	216	745	0.224532	0.224766	0.169398	0.78757	0.452215	0	0.206002	0.150452	0.0592306	0.0256403	0.00472005	0.00647006	0	0	0	0	0	0	0	0	0	0	0	0	0	0	0
chr1:180876270-180976269	chr1	180876270	180976269	99999	9.12e-05	114	9	866	866	1	0.827961	0	866	0	866	0	0		0.827961	0.323563	0	0.0766108	0.126141	0.0691607	0.0380304	0.00561006	0.00835008	0	0	0	0	0	0	0	0	0	0	0	0	0	0	0
chr1:180976270-181076269	chr1	180976270	181076269	99999	5.02e-05	111	6	1077	1042	0.967502	0.573118	294	783	294	748	0.272981	0.28215	0.0821021	0.766111	0.381244	0	0.102081	0.158492	0.0453605	0.0468805	0.00205002	0.00406004	0	0	0	0	0	0	0.0223202	0	0	0	1	1	0	0	0
chr1:181076270-181176269	chr1	181076270	181176269	99999	0.000140977	93	11	839	836	0.996424	0.740777	45	794	45	791	0.0536353	0.0538278	0.0770997	0.778533	0.563816	0	0.296283	0.184642	0.0407904	0.0213002	0.00652007	0.0127601	0	0	0.00152001	0	0	0	0	0	0	0	0	0	0	1	0.137151
chr1:181176270-181276269	chr1	181176270	181276269	99999	5.96e-05	148	11	1248	1231	0.986378	0.575867	393	855	385	846	0.314904	0.312754	0.0990647	0.792852	0.530285	0	0.201472	0.211182	0.0708907	0.0305603	0.00773008	0.00616006	0	0.000850009	0	0	0.00144001	0	0	0	0	0	0	0	0	1	0.0261803
chr1:181276270-181376269	chr1	181276270	181376269	99999	0.000141497	184	22	845	844	0.998817	0.870005	0	845	0	844	0	0		0.870005	0.357394	0	0.111711	0.168992	0.0211102	0.0515605	0.00183002	0.00220002	0	0	0	0	0	0	0	0	0	0	0	0	0	0	0
chr1:181376270-181476269	chr1	181376270	181476269	99999	0.000113075	211	23	964	963	0.998963	0.727104	0	964	0	963	0	0		0.727104	0.377944	0	0.123851	0.187322	0.0182302	0.0340603	0.00433004	0.0104901	0	0	0	0	0	0	0	0	0	0	0	0	0	0	0
chr1:181476270-181576269	chr1	181476270	181576269	99999	0.000101337	175	18	1015	1015	1	0.825676	0	1015	0	1015	0	0		0.825676	0.400664	0	0.130871	0.196032	0.0411104	0.0194902	0.00531005	0.00788008	0	0	0	0	0	0	0	0	0	0	0	0	0	0	0
chr1:181576270-181676269	chr1	181576270	181676269	99999	8.54e-05	134	10	874	868	0.993135	0.675952	159	715	159	709	0.181922	0.18318	0.115808	0.80157	0.502565	0	0.208332	0.188102	0.0685207	0.0200702	0.00477005	0.00329003	0	0	0	0	0	0	0.00948009	0	0	0	0	0	0	0	0
chr1:181676270-181776269	chr1	181676270	181776269	99999	0.000113843	72	7	854	853	0.998829	0.619785	215	639	215	638	0.251756	0.252052	0.0444229	0.813676	0.410104	0	0.172062	0.157832	0.0365004	0.0266103	0.00626006	0.00897009	0.00147002	0	0	0	0.000400004	0	0	0	0	0	0	0	0	0	0
chr1:181776270-181876269	chr1	181776270	181876269	99999	7.71e-05	149	12	1045	1014	0.970335	0.689867	143	902	143	871	0.136842	0.141026	0.028904	0.798383	0.357084	0	0.0820508	0.153542	0.0907909	0.0242302	0.00471005	0.00176002	0	0	0	0	0	0	0	0	0	0	0	0	0	0	0
chr1:181876270-181976269	chr1	181876270	181976269	99999	9.75e-05	191	13	698	689	0.987106	0.824643	0	698	0	689	0	0		0.824643	0.547155	0	0.323223	0.0905609	0.105561	0.0208502	0.00468005	0.00229002	0	0	0	0	0	0	0	0	0	0	0	0	0	1	0
chr1:181976270-182076269	chr1	181976270	182076269	99999	8.69e-05	145	9	714	693	0.970588	0.712671	80	634	80	613	0.112045	0.11544	0.112396	0.79101	0.505655	0	0.229812	0.119111	0.104661	0.0432004	0.00185002	0.00628006	0	0	0	0	0	0.000740007	0	0	0	0	0	0	1	0	0
chr1:182076270-182176269	chr1	182076270	182176269	99999	0.000151803	177	23	856	855	0.998832	0.832224	0	856	0	855	0	0		0.832224	0.282773	0	0.118501	0.109301	0.0184902	0.0260103	0.00559006	0.00488005	0	0	0	0	0	0	0	0	0	0	0	0	0	0	0
chr1:182176270-182276269	chr1	182176270	182276269	99999	0.000107862	213	19	827	826	0.998791	0.668294	181	646	181	645	0.218863	0.219128	0.0698294	0.836236	0.369864	0	0.191982	0.106331	0.0250903	0.0412404	0.00292003	0.00230002	0	0	0	0	0	0	0	0	1	1	1	0	0	0	0.0125201
chr1:182276270-182376269	chr1	182276270	182376269	99999	0.00013816	94	8	616	607	0.98539	0.711906	77	539	77	530	0.125	0.126853	0.0409439	0.809385	0.526125	0	0.298723	0.0780308	0.0602606	0.0741607	0.00722007	0.00773008	0	0	0	0	0	0	0	0	1	1	0	0	0	0	0.0201902
chr1:182376270-182476269	chr1	182376270	182476269	99999	9.92e-05	160	13	819	818	0.998779	0.697742	0	819	0	818	0	0		0.697742	0.501775	0	0.229702	0.123421	0.111631	0.0299003	0.00108001	0.00521005	0	0	0.00106001	0	0	0	0	0	1	1	0	0	0	0	0
chr1:182476270-182576269	chr1	182476270	182576269	99999	8.04e-05	158	8	630	615	0.97619	0.834379	0	630	0	615	0	0		0.834379	0.554446	0	0.307033	0.109501	0.095481	0.0294903	0.00545005	0.00336003	0	0	0.00107001	0.00306003	0	0	0	0	0	0	0	0	0	0	0.0124401
chr1:182576270-182676269	chr1	182576270	182676269	99999	8.73e-05	161	12	854	851	0.996487	0.655601	195	659	195	656	0.228337	0.229142	0.0582544	0.833166	0.458795	0	0.214422	0.148161	0.0376404	0.0453405	0.00359004	0.00804008	0	0	0	0.00212002	0	0	0	0	0	0	0	0	0	0	0
chr1:182676270-182776269	chr1	182676270	182776269	99999	0.000114136	99	8	708	707	0.998588	0.876663	0	708	0	707	0	0		0.876663	0.309193	0	0.128771	0.111201	0.0474905	0.0116501	0.00347003	0.00693007	0	0	0	0	0	0	0	0	0	0	0	0	0	0	0
chr1:182776270-182876269	chr1	182776270	182876269	99999	7.25e-05	110	7	878	868	0.98861	0.825081	0	878	0	868	0	0		0.825081	0.340643	0	0.097051	0.135901	0.0316703	0.0635006	0.00233002	0.0105001	0	0	0	0	0	0	0	0	1	0	0	0	0	0	0
chr1:182876270-182976269	chr1	182876270	182976269	99999	5.39e-05	76	3	732	732	1	0.738279	85	647	85	647	0.11612	0.11612	0.115364	0.820115	0.423104	0	0.185392	0.142681	0.0551806	0.0259403	0.00527005	0.0097501	0	0	0	0	0	0	0	0	1	1	0	0	0	0	0
chr1:182976270-183076269	chr1	182976270	183076269	99999	0.000125883	79	9	905	899	0.99337	0.659728	167	738	167	732	0.18453	0.185762	0.0198872	0.805703	0.440464	0	0.140081	0.139291	0.120471	0.0282303	0.00462005	0.00731007	0	0	0	0	0.000590006	0	0	0	0	1	0	0	0	0	0
[truncated: 26,815 more rows]
